# Supplementary material for: Restoration of defective oxidative phosphorylation to a subset of neurons prevents mitochondrial encephalopathy
Source: EMBO Mol Med. 2024 Aug 21;16(9):13. doi: 10.1038/s44321-024-00111-4 (PMC11392956; doi:10.1038/s44321-024-00111-4)
Supplement: Supplementary file 3 — Source data Fig. 2 [file 44321_2024_111_MOESM3_ESM.zip]

Archive with 7 entries (6 files):
- EMM-2024-19843_SourceData-Figure2/
- EMM-2024-19843_SourceData-Figure2/2D,F.xlsx
- __MACOSX/EMM-2024-19843_SourceData-Figure2/._2D,F.xlsx
- EMM-2024-19843_SourceData-Figure2/2C,E.xlsx
- __MACOSX/EMM-2024-19843_SourceData-Figure2/._2C,E.xlsx
- EMM-2024-19843_SourceData-Figure2/2B.xlsx
- __MACOSX/EMM-2024-19843_SourceData-Figure2/._2B.xlsx
