# Supplementary material for: Restoration of defective oxidative phosphorylation to a subset of neurons prevents mitochondrial encephalopathy
Source: EMBO Mol Med. 2024 Aug 21;16(9):13. doi: 10.1038/s44321-024-00111-4 (PMC11392956; doi:10.1038/s44321-024-00111-4)
Supplement: Supplementary file 3 — Source data Fig. 2 [file 44321_2024_111_MOESM3_ESM.zip › EMM-2024-19843_SourceData-Figure2/2D,F.xlsx]

## Sheet: Ndufs3
	WT										KO+GFP										KO+NDUFS3
2.5	148.667		180	180	180	180	180	180	180	180	180	180	180	180	180	180					180	180	180	180	180	180	180	180	180	180
3.5	180			180	180	180	180	180	180	180	180	151.333	180	62	180	180					180	180	180	108.333	180	180	180	180	180	180
4	180			180	180	180	180	180	180	180	46.6667	10.6667	163.333	13	65.67	2					180	180	180	180	180	180	180	180	180	80.67
4.5	180			180	180	180	180	180	180	180	5.66667	33	9	2.33333	11	3.33					180	180	180	180	147.333	180	180	180	180	58
5	180			180	180	180	180	180	180	180		0	8.66667		0.33						180	180	180	180	180	180	180	180	180	86.33

## Sheet: Cox10
	WT										KO+GFP										KO+COX10
2.5	148.667		180	180	180	180	180	180	180	180	180	180	25	180	180		180	180			180	180	180	180	154	180	180	180	152.667
3.5	180			180	180	180	180	180	180	180	180	180	180	5.33333	180		179.333	180			180	180	180	180	140.667	180	177.667	180	154
4	180			180	180	180	180	180	180	180	74.3333	126.667	129	169.333	166.67		180	16.3333			85	180	180	180	147	180	180	31	89.33
4.5	180			180	180	180	180	180	180	180	39.6667	24	11.3333	9	76		30.6667	11.3333			105.333	137.333	180	180	107	180	145.333	35.3333	180
5	180			180	180	180	180	180	180	180	0	59.6667	21.3333		6.33		0					180	180	180	180	169	180	3.33	180
