# Supplementary material for: Restoration of defective oxidative phosphorylation to a subset of neurons prevents mitochondrial encephalopathy
Source: EMBO Mol Med. 2024 Aug 21;16(9):13. doi: 10.1038/s44321-024-00111-4 (PMC11392956; doi:10.1038/s44321-024-00111-4)
Supplement: Supplementary file 3 — Source data Fig. 2 [file 44321_2024_111_MOESM3_ESM.zip › EMM-2024-19843_SourceData-Figure2/2C,E.xlsx]

## Sheet: Ndufs3
	WT											KO+GFP											KO+NDUFS3
1.5			14	14.3	18.8	17	19.5	15.3				18.1	21	15.8	15.3	21	15.7						20.9	20.3	16.5	21.8	18.1	20.6	16.7	15.2	13.3	16.6	14.4
			14.8	13.4	19.6	16.6	20.5	15.5	16.4			18.8	22.3	15.2	16	22.7	16.5						22.5	21.73	17.1	22.9	21.1	17.9	17.4	16.2	14.5	17.8	15
2	19.8	23.2	15.7	14.7	19.7	17.3	20.7	16.4	17			19.4	23.4	16.2	16.9	22	17.1						22.5	23.45	17.6	23.6	21.6	19	18	16.3	14.1	17.8	15.2
	20.2	23.5	16	15.8	20.5	19.5	21.7	18	17.5			20	24.4	16.3	18.9	25.3	17.2						23.2	23.67	17.4	25	22.2	19	18.2	16.6	15.3	18	16
2.5	19.7	23.6	15.7	15	20.8	20	22.1	18	17.6			20.7	24.8		18.6	23.7	18.7						24.25	24.45	17.5	25.5	22.5	19.6	19.5	16.1		20.4	16.3
	20.2	23	16.9	15.9	21.7	19.9	22.3	17.2				21.2	25.6	17.5	18.9	24	18						25.03	25.05	18.7	26.2	22.8	20.8	19.9	16.8		18.7	16.6
3	20.7	23.3	15.9	16.1	22.7	21.9	22.3	18.2				21.7		17.8	18.7	25.1	19.1						25.03	26.16	23.1	26.8	23.1	20.5	20.5	17.4		18.6	17.2
	21.4	24.1	17	16.6	22.3	21.3	22.5	17.3					27.6	31.6	19.5	25.8	19.7						25.8	27.3		26.3	23.3	27.2	21.7	18.6		19	16.9
3.5	21.9	25.2	17.3	16.9	23.4	22.2	23.2	18.3				23	27.9	17.4	20.6	26.9	23.6						26.24	26.97	21.1	26.7	24.3	22.4	21.3	17.4		19.4	17.5
	22.2	25.1	17.4	17.1	23.8	21.6	23.2	18.5				25.4	31.6	17.9	20.8	26.8	23.2						27.13	27.2	21.8	27.5	24.1	22.6	22	18.8		20.4	17.9
4	22.1	25.7	17.2	16.9	23.3	22.3	23.3	18.4				25.7	31.8	20.8	22	29.2	19.5						26.7	27.6			24	21.8	24.3	18		20.2	22.9
	22.7	26.4	17.6	17.6	24	21	23.3	19.7				26	31	21.7	20	27.6	17.3						26.78	28	22.6	28.8	24.3	22.7	23.1	19.3		20.1	19.3
4.5	22	26.1	18.2	17.6	25.5	21.5		19.7				21.2	28.2	19.7	19.7	24.8	14.4						27.4	28.1	20	28.5	24.8	22.2	24.6	19.2		20.1	20
	22.8	27.2	18.6	17.3	23.8	23.2	23.5	19.8				16	26.1	17.6	12.56	23.9	11.1						26.7	28.1	19.6	27.2	25.3	22.6	23.3	20.4		20.3	19.3
5	22.6	27.6	18.5	17.1	23.9	23.8	24.1	19					21.7	19		22.8							27	28.7	19.2	27.5	25.7	22.5	21.6	20.7		21.2	18.7
					24.8	23.9			19.6					17.4		18.3							27.4	29	19.9	28.7		23.3	20.8	20.7		21.7
5.5			18	18	25.73	24			20.3					14.8									27.8	29.2	19.5	28.2

## Sheet: Cox10
	WT												KO+GFP												KO+COX10
1.5	19.5			15.3				14	14.3	18.8	17		13.4	14.4	18.7	13.9	19.2		19.3	14.8					24.25	18.4	19.05	20.42	20.07	17.5	18.8	16.8	21.6
	20.5			15.5	16.4			14.8	13.4	19.6	16.6		14.5	15.1	19	18.4	20.1		20.3	15.2					25.03	19.54	19.96	20.49	21.38	18.7	20.5	23.1	22.1
2	20.7			16.4	17	19.8	23.2	15.7	14.7	19.7	17.3		16.1	16	19.3	19.3	21.6		20.7	13					25.03	21.02	20.06	20.89	21.4	19.6	20.4	23.7	23.5
	21.7			18	17.5	20.2	23.5	16	15.8	20.5	19.5		16.6	15.8	20.2	20.4	21		21.7						25.8	21.48	21.24	22.38	22.29	20	20.6	24.4	24.4
2.5	22.1			18	17.6	19.7	23.6	15.7	15	20.8	20			17.2	21.5	21.3	22.3		22.2	17.5					26.24	22.64	21.17	22.61	22.53	20.4	20.9	24.1	24.7
	22.3			17.2		20.2	23	16.9	15.9	21.7	19.9		18	16.8	21.8	21.6	22.3		22.9	17.2					27.13	22.24	22.5	23	23.5	20.6	20.3	25.1	26.1
3	22.3			18.2		20.7	23.3	15.9	16.1	22.7	21.9		18.4	17.1	22.2	22.2	23		23.6	17.2					26.7	23.57	22.29	22.42	22.93		21.7	26.2	27.4
	22.5			17.3		21.4	24.1	17	16.6	22.3	21.3		17.9	17.5	24.1	22.4	23.4		24.2	17.5					26.78	24.1	23.3	23.2	23.6	20.3	22.3	26.2	28.2
3.5	23.2			18.3		21.9	25.2	17.3	16.9	23.4	22.2		13.5	20.2	26.6	23.7	26.5		24.8	19.2					27.4	24.08	24	22.8	24.3	21.3	22.6	26.8	28.4
	23.2			18.5		22.2	25.1	17.4	17.1	23.8	21.6		20.3	18.4	26.1	23.1	25.6		26.4	19.5					26.7	24.5	23.7	23.3	24.4	20.7	22.7	27.6	27
4	23.3			18.4		22.1	25.7	17.2	16.9	23.3	22.3		20.9	17.6	24.6	22.4	26		28.4	21					27	25.4	25.2	24.5	24.1	21	23.3	26.6	31.2
	23.3			19.7		22.7	26.4	17.6	17.6	24	21		20.1	17.9	23.8	20.9	26		25.7	20						23.3	25.8	24.5	24.9	21.7	23.8	27.2	31.8
4.5				19.7		22	26.1	18.2	17.6	25.5	21.5		19.9	13.8	20.3	18.2	24.7			18.4						22.9	25.2	24.5	24	22	24	27.3	28.6
	23.5			19.8		22.8	27.2	18.6	17.3	23.8	23.2		18.3	15.1	21.1		22.6		20.4	15.9							26	24.9	24.6	22.3	24.3	27.2	27.6
5	24.1			19		22.6	27.6	18.5	17.1	23.9	23.8		15.3	17.2	21.8		18		20	11.6							26.9	25.8	24.8	22.2	25.8	27.5	25.2
	23.9			19.6						24.8			16.3	19.3	22.7		19.8										27.2	25.1	24.3	22.8	26.6	27.4	24.8
5.5	24			20.3				18	18	25.73			17.9	19.2	22.9		22.1										27.6	26.5	25.4	22.8	25.3	29.3	25.9
	24	25.2	24.8	19.6									19	18	22.9		23.8										28.6	26.8	25.7	22.8	25.8	29.3	27
6	24.7	25.8	23.7	20.1									19	18.3	23		23										28.4	27.1	26.4	23.6	26.3	29.8	26.5
