# Supplementary material for: Restoration of defective oxidative phosphorylation to a subset of neurons prevents mitochondrial encephalopathy
Source: EMBO Mol Med. 2024 Aug 21;16(9):13. doi: 10.1038/s44321-024-00111-4 (PMC11392956; doi:10.1038/s44321-024-00111-4)
Supplement: Supplementary file 3 — Source data Fig. 2 [file 44321_2024_111_MOESM3_ESM.zip › EMM-2024-19843_SourceData-Figure2/2B.xlsx]

## Sheet: Ndufs3
Months	KO+NDUFS3	KO+GFP	WT					Comparison of Survival Curves
16.5	0
6	1							Log-rank (Mantel-Cox) test (recommended)
14.8	0							Chi square	30.98
14.8	0							df	2
5	0							P value	<0.0001
5.2	0							P value summary	****
5.1	0							Are the survival curves sig different?	Yes
5	0
5	0							Logrank test for trend (recommended)
5	0							Chi square	0.0452
4.5		1						df	1
4.9		1						P value	0.8316
5.3		1						P value summary	ns
4.7		1						Sig. trend?	No
5		1
4.5		1						Gehan-Breslow-Wilcoxon test
5			0					Chi square	26.25
5			0					df	2
5.1			0					P value	<0.0001
5.1			0					P value summary	****
5.1			0					Are the survival curves sig different?	Yes
5			0
16.5			0
14.8			0
14.8			0
Median survival	Undefined	4.8	Undefined

## Sheet: Cox10
Months	KO+COX10	KO+GFP	WT				Comparison of Survival Curves
4.6	1
15	0						Log-rank (Mantel-Cox) test (recommended)
15	0						Chi square	14.15
15	0						df	2
8.4	0						P value	0.0008
6	0						P value summary	***
6	0						Are the survival curves sig different?	Yes
6	0
7.6		1					Logrank test for trend (recommended)
5.9		1					Chi square	0.1651
5.9		1					df	1
5.9		1					P value	0.6845
4.6		1					P value summary	ns
4.7		1					Sig. trend?	No
4.8		1
15			0				Gehan-Breslow-Wilcoxon test
5.9			0				Chi square	10.76
5.9			0				df	2
6.2			0				P value	0.0046
							P value summary	**
Median survival	Undefined	5.9	Undefined				Are the survival curves sig different?	Yes
