# Supplementary material for: Restoration of defective oxidative phosphorylation to a subset of neurons prevents mitochondrial encephalopathy
Source: EMBO Mol Med. 2024 Aug 21;16(9):13. doi: 10.1038/s44321-024-00111-4 (PMC11392956; doi:10.1038/s44321-024-00111-4)
Supplement: Supplementary file 4 — Source data Fig. 3 [file 44321_2024_111_MOESM4_ESM.zip]

Archive with 56 entries (52 files):
- EMM-2024-19843_SourceData-Figure3/
- EMM-2024-19843_SourceData-Figure3/.DS_Store
- __MACOSX/EMM-2024-19843_SourceData-Figure3/._.DS_Store
- EMM-2024-19843_SourceData-Figure3/3J/
- EMM-2024-19843_SourceData-Figure3/3A/
- EMM-2024-19843_SourceData-Figure3/Figure3-NumericalData.xlsx
- __MACOSX/EMM-2024-19843_SourceData-Figure3/._Figure3-NumericalData.xlsx
- EMM-2024-19843_SourceData-Figure3/3E/
- EMM-2024-19843_SourceData-Figure3/3J/NeuN IHC - WT.tiff
- __MACOSX/EMM-2024-19843_SourceData-Figure3/3J/._NeuN IHC - WT.tiff
- EMM-2024-19843_SourceData-Figure3/3J/NeuN IHC - KO+NDUFS3.tiff
- __MACOSX/EMM-2024-19843_SourceData-Figure3/3J/._NeuN IHC - KO+NDUFS3.tiff
- EMM-2024-19843_SourceData-Figure3/3J/NDUFS3 NeuN IHC - WT.tiff
- __MACOSX/EMM-2024-19843_SourceData-Figure3/3J/._NDUFS3 NeuN IHC - WT.tiff
- EMM-2024-19843_SourceData-Figure3/3J/NDUFS3 IHC - KO+NDUFS3.tiff
- __MACOSX/EMM-2024-19843_SourceData-Figure3/3J/._NDUFS3 IHC - KO+NDUFS3.tiff
- EMM-2024-19843_SourceData-Figure3/3J/3J Numerical Data.xlsx
- __MACOSX/EMM-2024-19843_SourceData-Figure3/3J/._3J Numerical Data.xlsx
- EMM-2024-19843_SourceData-Figure3/3J/NeuN IHC - KO+GFP.tiff
- __MACOSX/EMM-2024-19843_SourceData-Figure3/3J/._NeuN IHC - KO+GFP.tiff
- EMM-2024-19843_SourceData-Figure3/3J/NDUFS3 IHC - KO+GFP.tiff
- __MACOSX/EMM-2024-19843_SourceData-Figure3/3J/._NDUFS3 IHC - KO+GFP.tiff
- EMM-2024-19843_SourceData-Figure3/3J/NDUFS3 IHC - WT.tiff
- __MACOSX/EMM-2024-19843_SourceData-Figure3/3J/._NDUFS3 IHC - WT.tiff
- EMM-2024-19843_SourceData-Figure3/3J/NDUFS3 NeuN IHC - KO+GFP.tiff
- __MACOSX/EMM-2024-19843_SourceData-Figure3/3J/._NDUFS3 NeuN IHC - KO+GFP.tiff
- EMM-2024-19843_SourceData-Figure3/3J/NDUFS3 NeuN IHC - KO+NDUFS3.tiff
- __MACOSX/EMM-2024-19843_SourceData-Figure3/3J/._NDUFS3 NeuN IHC - KO+NDUFS3.tiff
- EMM-2024-19843_SourceData-Figure3/3A/western NDUFS3.tiff
- __MACOSX/EMM-2024-19843_SourceData-Figure3/3A/._western NDUFS3.tiff
- EMM-2024-19843_SourceData-Figure3/3A/western Total Protein.tif
- __MACOSX/EMM-2024-19843_SourceData-Figure3/3A/._western Total Protein.tif
- EMM-2024-19843_SourceData-Figure3/3A/western NDUFB8.tiff
- __MACOSX/EMM-2024-19843_SourceData-Figure3/3A/._western NDUFB8.tiff
- EMM-2024-19843_SourceData-Figure3/3A/western VDAC.tif
- __MACOSX/EMM-2024-19843_SourceData-Figure3/3A/._western VDAC.tif
- EMM-2024-19843_SourceData-Figure3/3A/western SDHA.png
- __MACOSX/EMM-2024-19843_SourceData-Figure3/3A/._western SDHA.png
- EMM-2024-19843_SourceData-Figure3/3A/western UQCRC1.png
- __MACOSX/EMM-2024-19843_SourceData-Figure3/3A/._western UQCRC1.png
- EMM-2024-19843_SourceData-Figure3/3A/western COXI.tiff
- __MACOSX/EMM-2024-19843_SourceData-Figure3/3A/._western COXI.tiff
- EMM-2024-19843_SourceData-Figure3/3E/western NDUFS3.tiff
- __MACOSX/EMM-2024-19843_SourceData-Figure3/3E/._western NDUFS3.tiff
- EMM-2024-19843_SourceData-Figure3/3E/western VDAC.tiff
- __MACOSX/EMM-2024-19843_SourceData-Figure3/3E/._western VDAC.tiff
- EMM-2024-19843_SourceData-Figure3/3E/western NDUFB8.tiff
- __MACOSX/EMM-2024-19843_SourceData-Figure3/3E/._western NDUFB8.tiff
- EMM-2024-19843_SourceData-Figure3/3E/western SDHA.tiff
- __MACOSX/EMM-2024-19843_SourceData-Figure3/3E/._western SDHA.tiff
- EMM-2024-19843_SourceData-Figure3/3E/western UQCRC1.tiff
- __MACOSX/EMM-2024-19843_SourceData-Figure3/3E/._western UQCRC1.tiff
- EMM-2024-19843_SourceData-Figure3/3E/western Total Protein.tiff
- __MACOSX/EMM-2024-19843_SourceData-Figure3/3E/._western Total Protein.tiff
- EMM-2024-19843_SourceData-Figure3/3E/western COXI.tiff
- __MACOSX/EMM-2024-19843_SourceData-Figure3/3E/._western COXI.tiff
