# Supplementary material for: Restoration of defective oxidative phosphorylation to a subset of neurons prevents mitochondrial encephalopathy
Source: EMBO Mol Med. 2024 Aug 21;16(9):13. doi: 10.1038/s44321-024-00111-4 (PMC11392956; doi:10.1038/s44321-024-00111-4)
Supplement: Supplementary file 4 — Source data Fig. 3 [file 44321_2024_111_MOESM4_ESM.zip › EMM-2024-19843_SourceData-Figure3/Figure3-NumericalData.xlsx]

## Sheet: 3B
	WT			KO+GFP			KO+NDUFS3
NDUFS3	87.2427	99.3652	113.392	45.9123	38.1521	33.893	76.6297	77.5148	117.466
NDUFB8	97.0966	109.319	93.5847	36.0722	28.1497	37.874	57.5521	63.5754	84.8942

## Sheet: 3C
	WT			KO+GFP			KO+NDUFS3
SDHA	86.352	108.089	105.559	129.1	103.029	88.603	60.2264	78.9443	100.154
CORE1	88.7092	109.8	101.491	104.253	89.7888	118.831	108.218	99.3897	155.298
COX1	128.596	105.888	65.5156	159.688	110.162	129.831	89.0797	81.2228	115.324

## Sheet: 3E
	WT			KO+GFP			KO+NDUFS3
NDUFS3	104.193	112.163	83.6446	22.9993	13.8517	13.9994	60.3805	85.6142	129.695
NDUFB8	111.818	110.541	77.641	52.6072	53.2037	38.1125	85.0895	86.2545	94.0195

## Sheet: 3F
	WT			KO+GFP			KO+NDUFS3
SDHA	105.49	112.719	81.7905	142.509	116.831	112.293	104.575	118.239	111.862
CORE1	106.671	113.664	79.6645	152.397	159.835	105.905	111.69	112.965	123.975
COX1	90.6398	118.617	90.7436	244.068	188.7	93.4135	140.279	100.655	195.219

## Sheet: 3G
	WT			KO+GFP			KO+NDUFS3
CTX	105.207	109.594	85.1989	86.2176	76.5057	106.345	127.36	121.251	152.079
HIPP	106.333	108.001	85.6664	169.215	118.789	121.089	130.496	130.758	202.402
