# Supplementary material for: Restoration of defective oxidative phosphorylation to a subset of neurons prevents mitochondrial encephalopathy
Source: EMBO Mol Med. 2024 Aug 21;16(9):13. doi: 10.1038/s44321-024-00111-4 (PMC11392956; doi:10.1038/s44321-024-00111-4)
Supplement: Supplementary file 4 — Source data Fig. 3 [file 44321_2024_111_MOESM4_ESM.zip › EMM-2024-19843_SourceData-Figure3/3J/3J Numerical Data.xlsx]

## Sheet: Sheet1
	WT						KO+GFP						KO+Ndufs3
Mouse	NDUFS3	NeuN	NDUFS/NeuN	AVG		Mouse	NDUFS3	NeuN	NDUFS/NeuN	AVG		Mouse	NDUFS3	NeuN	NDUFS/NeuN	AVG
1	38	47	80.8511	85.0352		1	4	34	11.7647	9.28042		1	16	44	36.3636	41.2978
	32	38	84.2105				5	38	13.1579				18	64	28.125
	41	48	85.4167				4	51	7.84314				19	54	35.1852
	39	43	90.6977				2	55	3.63636				19	29	65.5172
	21	25	84				5	50	10			2	69	260	26.5385	43.9769
2	27	34	79.4118	82.3805		2	10	69	14.4928	9.59694			16	34	47.0588
	30	44	68.1818				5	66	7.57576				28	48	58.3333
	37	40	92.5				8	75	10.6667			3	18	31	58.0645	60.1727
	27	36	75				6	45	13.3333				19	35	54.2857
	33	37	89.1892				3	57	5.26316				34	47	72.3404
	27	30	90				5	80	6.25				28	50	56
3	34	44	77.2727	78.7989		3	5	30	16.6667	9.39601
	30	38	78.9474				3	63	4.7619
	45	51	88.2353				4	68	5.88235
	44	62	70.9677				7	68	10.2941
	22	28	78.5714				6	64	9.375
