# Supplementary material for: Restoration of defective oxidative phosphorylation to a subset of neurons prevents mitochondrial encephalopathy
Source: EMBO Mol Med. 2024 Aug 21;16(9):13. doi: 10.1038/s44321-024-00111-4 (PMC11392956; doi:10.1038/s44321-024-00111-4)
Supplement: Supplementary file 5 — Source data Fig. 4 [file 44321_2024_111_MOESM5_ESM.zip]

Archive with 56 entries (52 files):
- EMM-2024-19843_SourceData-Figure4/
- EMM-2024-19843_SourceData-Figure4/.DS_Store
- __MACOSX/EMM-2024-19843_SourceData-Figure4/._.DS_Store
- EMM-2024-19843_SourceData-Figure4/4J/
- EMM-2024-19843_SourceData-Figure4/4E/
- EMM-2024-19843_SourceData-Figure4/Figure4-NumericalData.xlsx
- __MACOSX/EMM-2024-19843_SourceData-Figure4/._Figure4-NumericalData.xlsx
- EMM-2024-19843_SourceData-Figure4/4A/
- EMM-2024-19843_SourceData-Figure4/4J/COX1 NeuN IHC - KO+COX10.tiff
- __MACOSX/EMM-2024-19843_SourceData-Figure4/4J/._COX1 NeuN IHC - KO+COX10.tiff
- EMM-2024-19843_SourceData-Figure4/4J/COX1 NeuN IHC - WT.tiff
- __MACOSX/EMM-2024-19843_SourceData-Figure4/4J/._COX1 NeuN IHC - WT.tiff
- EMM-2024-19843_SourceData-Figure4/4J/NeuN IHC - WT.tiff
- __MACOSX/EMM-2024-19843_SourceData-Figure4/4J/._NeuN IHC - WT.tiff
- EMM-2024-19843_SourceData-Figure4/4J/NeuN IHC - KO+COX10.tiff
- __MACOSX/EMM-2024-19843_SourceData-Figure4/4J/._NeuN IHC - KO+COX10.tiff
- EMM-2024-19843_SourceData-Figure4/4J/COX1 IHC - KO+COX10.tiff
- __MACOSX/EMM-2024-19843_SourceData-Figure4/4J/._COX1 IHC - KO+COX10.tiff
- EMM-2024-19843_SourceData-Figure4/4J/COX1 IHC - KO+GFP.tiff
- __MACOSX/EMM-2024-19843_SourceData-Figure4/4J/._COX1 IHC - KO+GFP.tiff
- EMM-2024-19843_SourceData-Figure4/4J/COX1 NeuN IHC - KO+GFP.tiff
- __MACOSX/EMM-2024-19843_SourceData-Figure4/4J/._COX1 NeuN IHC - KO+GFP.tiff
- EMM-2024-19843_SourceData-Figure4/4J/NeuN IHC - KO+GFP.tiff
- __MACOSX/EMM-2024-19843_SourceData-Figure4/4J/._NeuN IHC - KO+GFP.tiff
- EMM-2024-19843_SourceData-Figure4/4J/4J Numerical Data.xlsx
- __MACOSX/EMM-2024-19843_SourceData-Figure4/4J/._4J Numerical Data.xlsx
- EMM-2024-19843_SourceData-Figure4/4J/COX1 IHC - WT.tiff
- __MACOSX/EMM-2024-19843_SourceData-Figure4/4J/._COX1 IHC - WT.tiff
- EMM-2024-19843_SourceData-Figure4/4E/western VDAC.tiff
- __MACOSX/EMM-2024-19843_SourceData-Figure4/4E/._western VDAC.tiff
- EMM-2024-19843_SourceData-Figure4/4E/western Total Protein.tif
- __MACOSX/EMM-2024-19843_SourceData-Figure4/4E/._western Total Protein.tif
- EMM-2024-19843_SourceData-Figure4/4E/western COX4.tiff
- __MACOSX/EMM-2024-19843_SourceData-Figure4/4E/._western COX4.tiff
- EMM-2024-19843_SourceData-Figure4/4E/western NDUFB8.tiff
- __MACOSX/EMM-2024-19843_SourceData-Figure4/4E/._western NDUFB8.tiff
- EMM-2024-19843_SourceData-Figure4/4E/western SDHA.tiff
- __MACOSX/EMM-2024-19843_SourceData-Figure4/4E/._western SDHA.tiff
- EMM-2024-19843_SourceData-Figure4/4E/western COX1.tiff
- __MACOSX/EMM-2024-19843_SourceData-Figure4/4E/._western COX1.tiff
- EMM-2024-19843_SourceData-Figure4/4E/western UQCRC1.tiff
- __MACOSX/EMM-2024-19843_SourceData-Figure4/4E/._western UQCRC1.tiff
- EMM-2024-19843_SourceData-Figure4/4A/western VDAC.tiff
- __MACOSX/EMM-2024-19843_SourceData-Figure4/4A/._western VDAC.tiff
- EMM-2024-19843_SourceData-Figure4/4A/western COX4.tiff
- __MACOSX/EMM-2024-19843_SourceData-Figure4/4A/._western COX4.tiff
- EMM-2024-19843_SourceData-Figure4/4A/western NDUFB8.tiff
- __MACOSX/EMM-2024-19843_SourceData-Figure4/4A/._western NDUFB8.tiff
- EMM-2024-19843_SourceData-Figure4/4A/western SDHA.tiff
- __MACOSX/EMM-2024-19843_SourceData-Figure4/4A/._western SDHA.tiff
- EMM-2024-19843_SourceData-Figure4/4A/western COX1.tiff
- __MACOSX/EMM-2024-19843_SourceData-Figure4/4A/._western COX1.tiff
- EMM-2024-19843_SourceData-Figure4/4A/western UQCRC1.tiff
- __MACOSX/EMM-2024-19843_SourceData-Figure4/4A/._western UQCRC1.tiff
- EMM-2024-19843_SourceData-Figure4/4A/western Total Protein.tiff
- __MACOSX/EMM-2024-19843_SourceData-Figure4/4A/._western Total Protein.tiff
