# Supplementary material for: Restoration of defective oxidative phosphorylation to a subset of neurons prevents mitochondrial encephalopathy
Source: EMBO Mol Med. 2024 Aug 21;16(9):13. doi: 10.1038/s44321-024-00111-4 (PMC11392956; doi:10.1038/s44321-024-00111-4)
Supplement: Supplementary file 5 — Source data Fig. 4 [file 44321_2024_111_MOESM5_ESM.zip › EMM-2024-19843_SourceData-Figure4/Figure4-NumericalData.xlsx]

## Sheet: 4B
	WT			KO+GFP			KO+COX10
COX1	91.561	75.6709	132.768	19.313	38.1292	16.9246	77.4854	133.677	34.2302
COX4	95.0073	71.0273	133.965	21.3386	43.4342	23.8499	89.9912	155.565	31.9223

## Sheet: 4C
	WT			KO+GFP			KO+COX10
NDUFB8	65.4571	120.773	113.77	18.8483	38.9941	182.025	82.8236	98.8477	72.7432
SDHA	86.7229	73.1343	140.143	172.496	161.924	171.202	101	70.6628	106.426
CORE1	88.6848	76.2788	135.036	208.114	193.319	382.211	112.694	121.84	94.5635

## Sheet: 4D
WT	KO+GFP	KO+COX10
67.0255	269.219	113.866
134.581	241.754	61.2879
98.3935	434.112	249.166

## Sheet: 4F
	WT			KO+GFP			KO+COX10
COX1	90.9968	67.224	141.779	149.369	95.1837	83.31	106.668	98.0899	82.4133
COX4	77.7521	97.5983	124.65	31.6337	16.6365	26.8918	120.476	36.4462	22.9915

## Sheet: 4G
	WT			KO+GFP			KO+COX10
NDUFB8	122.84	61.5307	115.629	81.0859	94.0931	127.943	111.811	78.5165	48.4492
SDHA	109.342	67.0331	123.625	119.544	135.499	228.856	142.17	135.159	191.207
CORE1	67.0933	69.7691	163.138	147.351	110.493	243.14	134.075	69.2071	119.364

## Sheet: 4H
WT	KO+GFP	KO+COX10
108.309	106.998	104.781
78.4442	70.0065	100.475
113.247	166.121	163.514

## Sheet: 4I
	WT			KO+GFP			KO+COX10
CTX	148.45	109.847	100	182.492	167.352	112.466	110.752	105.37	131.263
HIPP	100	88.4792	111.521	290.263	123.752	92.1727	95.5524	89.481	102.107
