# Supplementary material for: Restoration of defective oxidative phosphorylation to a subset of neurons prevents mitochondrial encephalopathy
Source: EMBO Mol Med. 2024 Aug 21;16(9):13. doi: 10.1038/s44321-024-00111-4 (PMC11392956; doi:10.1038/s44321-024-00111-4)
Supplement: Supplementary file 5 — Source data Fig. 4 [file 44321_2024_111_MOESM5_ESM.zip › EMM-2024-19843_SourceData-Figure4/4J/4J Numerical Data.xlsx]

## Sheet: Sheet1
	WT						KO+GFP						KO+Cox10
Mouse	COX1	NeuN	COX1/NeuN	AVG		Mouse	COX1	NeuN	COX1/NeuN	AVG		Mouse	COX1	NeuN	COX1/NeuN	AVG
1	23	38	60.5263	55.5088		1	16	45	35.5556	29.441		1	23	35	65.7143	64.3994
	28	50	56				11	48	22.9167				24	57	42.1053
	24	48	50				20	67	29.8507				26	64	40.625
2	29	44	65.9091	76.1166		2	12	46	26.087	37.9243			36	53	67.9245
	32	37	86.4865				20	50	40				36	41	87.8049
	39	49	79.5918				22	50	44				37	45	82.2222
	36	47	76.5957				14	51	27.451			2	35	49	71.4286	71.9161
	36	50	72				25	48	52.0833				66	77	85.7143
3	41	50	82	79.2507		3	6	22	27.2727	31.5208			29	47	61.7021
	44	50	88				20	59	33.8983				54	61	88.5246
	34	47	72.3404				23	47	48.9362				25	45	55.5556
	56	70	80				8	39	20.5128				24	35	68.5714
	34	46	73.913				17	63	26.9841			3	41	65	63.0769	55.7014
													29	63	46.0317
													28	60	46.6667
													24	31	77.4194
													29	64	45.3125
