# Supplementary material for: Restoration of defective oxidative phosphorylation to a subset of neurons prevents mitochondrial encephalopathy
Source: EMBO Mol Med. 2024 Aug 21;16(9):13. doi: 10.1038/s44321-024-00111-4 (PMC11392956; doi:10.1038/s44321-024-00111-4)
Supplement: Supplementary file 6 — Source data Fig. 5 [file 44321_2024_111_MOESM6_ESM.zip]

Archive with 35 entries (30 files):
- EMM-2024-19843_SourceData-Figure5/
- EMM-2024-19843_SourceData-Figure5/.DS_Store
- __MACOSX/EMM-2024-19843_SourceData-Figure5/._.DS_Store
- EMM-2024-19843_SourceData-Figure5/5G/
- EMM-2024-19843_SourceData-Figure5/5C/
- EMM-2024-19843_SourceData-Figure5/5A/
- EMM-2024-19843_SourceData-Figure5/5E/
- EMM-2024-19843_SourceData-Figure5/Figure5-NumericalData.xlsx
- __MACOSX/EMM-2024-19843_SourceData-Figure5/._Figure5-NumericalData.xlsx
- EMM-2024-19843_SourceData-Figure5/~$Figure 5 Numerical Data.xlsx
- __MACOSX/EMM-2024-19843_SourceData-Figure5/._~$Figure 5 Numerical Data.xlsx
- EMM-2024-19843_SourceData-Figure5/5G/IGA - Complex I.tiff
- __MACOSX/EMM-2024-19843_SourceData-Figure5/5G/._IGA - Complex I.tiff
- EMM-2024-19843_SourceData-Figure5/5G/IGA - Complex IV.tiff
- __MACOSX/EMM-2024-19843_SourceData-Figure5/5G/._IGA - Complex IV.tiff
- EMM-2024-19843_SourceData-Figure5/5C/IGA - Complex I.tiff
- __MACOSX/EMM-2024-19843_SourceData-Figure5/5C/._IGA - Complex I.tiff
- EMM-2024-19843_SourceData-Figure5/5C/IGA - Complex IV.tiff
- __MACOSX/EMM-2024-19843_SourceData-Figure5/5C/._IGA - Complex IV.tiff
- EMM-2024-19843_SourceData-Figure5/5A/western SDHA.tiff
- __MACOSX/EMM-2024-19843_SourceData-Figure5/5A/._western SDHA.tiff
- EMM-2024-19843_SourceData-Figure5/5A/western COX1.tiff
- __MACOSX/EMM-2024-19843_SourceData-Figure5/5A/._western COX1.tiff
- EMM-2024-19843_SourceData-Figure5/5A/western UQCRC1.tiff
- __MACOSX/EMM-2024-19843_SourceData-Figure5/5A/._western UQCRC1.tiff
- EMM-2024-19843_SourceData-Figure5/5A/western NDUFA9.tiff
- __MACOSX/EMM-2024-19843_SourceData-Figure5/5A/._western NDUFA9.tiff
- EMM-2024-19843_SourceData-Figure5/5E/western SDHA.tiff
- __MACOSX/EMM-2024-19843_SourceData-Figure5/5E/._western SDHA.tiff
- EMM-2024-19843_SourceData-Figure5/5E/western COX1.tiff
- __MACOSX/EMM-2024-19843_SourceData-Figure5/5E/._western COX1.tiff
- EMM-2024-19843_SourceData-Figure5/5E/western UQCRC1.tiff
- __MACOSX/EMM-2024-19843_SourceData-Figure5/5E/._western UQCRC1.tiff
- EMM-2024-19843_SourceData-Figure5/5E/western NDUFA9.tiff
- __MACOSX/EMM-2024-19843_SourceData-Figure5/5E/._western NDUFA9.tiff
