# Supplementary material for: Restoration of defective oxidative phosphorylation to a subset of neurons prevents mitochondrial encephalopathy
Source: EMBO Mol Med. 2024 Aug 21;16(9):13. doi: 10.1038/s44321-024-00111-4 (PMC11392956; doi:10.1038/s44321-024-00111-4)
Supplement: Supplementary file 6 — Source data Fig. 5 [file 44321_2024_111_MOESM6_ESM.zip › EMM-2024-19843_SourceData-Figure5/Figure5-NumericalData.xlsx]

## Sheet: 5B
		WT			KO+GFP			KO+Ndufs3
CI	CI SC	111.197	85.5481	103.255	43.2528	61.2767	43.7466	90.9852	104.85	83.3796
CIII	CI-CIII	212.955	5.63945	81.4053	0.189356	0.183649	0.216616	3.14871	79.217	200.446
	CIII2	169.781	38.3136	91.9058	201.464	44.5979	61.9282	84.7907	88.063	160.281
	Total CIII	199.855	15.5938	84.5511	61.541	13.6909	18.9622	28.0187	81.9307	188.358
CIV	CIV	129.254	83.9346	86.8119	207.715	201.967	106.435	239.016	180.546	336.59

## Sheet: 5D
CI Activity				CIV Activity
WT	KO+GFP	KO+NDUFS3		WT	KO+GFP	KO+NDUFS3
91.6716	48.861	86.4655		87.0065	96.5248	95.4871
103.898	59.2855	85.4456		88.0439	101.004	107.571
104.43	37.353	102.492		124.95	105.808	113.517

## Sheet: 5F
		WT			KO+GFP			KO+Ndufs3
CIV	CIV	109.719	98.882	91.3986	75.4032	66.826	35.2706	141.937	103.717	136.053
CI	CI SC	86.3787	86.3065	127.315	62.2361	76.4009	32.3162	101.191	134.599	117.289
CIII	CI-CIII	99.6302	83.927	116.443	267.379	109.393	146.288	70.8824	129.28	97.4275
	CIII2	110.836	83.5203	105.644	212.686	240.592	289.377	181.211	178.688	103.937
	Total CIII	95.741	100	104.259	115.547	141.312	197.987	91.613	135.061	93.6519

## Sheet: 5H
CIV Activity				CI Activity
WT	KO+GFP	KO+COX10		WT	KO+GFP	KO+COX10
100.92	84.0335	124.888		113.017	80.6079	84.3205
82.0871	60.9284	120.901		103.712	66.4841	81.9014
116.993	68.4889	85.9916		83.271	84.6557	98.1034
