# Supplementary material for: Restoration of defective oxidative phosphorylation to a subset of neurons prevents mitochondrial encephalopathy
Source: EMBO Mol Med. 2024 Aug 21;16(9):13. doi: 10.1038/s44321-024-00111-4 (PMC11392956; doi:10.1038/s44321-024-00111-4)
Supplement: Supplementary file 7 — Source data Fig. 6 [file 44321_2024_111_MOESM7_ESM.zip]

Archive with 40 entries (34 files):
- EMM-2024-19843_SourceData-Figure6/
- EMM-2024-19843_SourceData-Figure6/Figure6-NumericalData.xlsx
- __MACOSX/EMM-2024-19843_SourceData-Figure6/._Figure6-NumericalData.xlsx
- EMM-2024-19843_SourceData-Figure6/.DS_Store
- __MACOSX/EMM-2024-19843_SourceData-Figure6/._.DS_Store
- EMM-2024-19843_SourceData-Figure6/6C/
- EMM-2024-19843_SourceData-Figure6/6A/
- EMM-2024-19843_SourceData-Figure6/6B/
- EMM-2024-19843_SourceData-Figure6/6C/.DS_Store
- __MACOSX/EMM-2024-19843_SourceData-Figure6/6C/._.DS_Store
- EMM-2024-19843_SourceData-Figure6/6C/Hippocampus/
- EMM-2024-19843_SourceData-Figure6/6C/Cortex/
- EMM-2024-19843_SourceData-Figure6/6A/GFAP IHC - KO+NDUFS3.tiff
- __MACOSX/EMM-2024-19843_SourceData-Figure6/6A/._GFAP IHC - KO+NDUFS3.tiff
- EMM-2024-19843_SourceData-Figure6/6A/GFAP IHC - WT.tiff
- __MACOSX/EMM-2024-19843_SourceData-Figure6/6A/._GFAP IHC - WT.tiff
- EMM-2024-19843_SourceData-Figure6/6A/GFAP IHC - KO+GFP.tiff
- __MACOSX/EMM-2024-19843_SourceData-Figure6/6A/._GFAP IHC - KO+GFP.tiff
- EMM-2024-19843_SourceData-Figure6/6B/Iba1 IHC - WT.tiff
- __MACOSX/EMM-2024-19843_SourceData-Figure6/6B/._Iba1 IHC - WT.tiff
- EMM-2024-19843_SourceData-Figure6/6B/Iba1 IHC - KO+NDUFS3.tiff
- __MACOSX/EMM-2024-19843_SourceData-Figure6/6B/._Iba1 IHC - KO+NDUFS3.tiff
- EMM-2024-19843_SourceData-Figure6/6B/Iba1 IHC - KO+GFP.tiff
- __MACOSX/EMM-2024-19843_SourceData-Figure6/6B/._Iba1 IHC - KO+GFP.tiff
- EMM-2024-19843_SourceData-Figure6/6C/Hippocampus/western Iba1.tiff
- __MACOSX/EMM-2024-19843_SourceData-Figure6/6C/Hippocampus/._western Iba1.tiff
- EMM-2024-19843_SourceData-Figure6/6C/Hippocampus/western GFAP.tiff
- __MACOSX/EMM-2024-19843_SourceData-Figure6/6C/Hippocampus/._western GFAP.tiff
- EMM-2024-19843_SourceData-Figure6/6C/Hippocampus/western TUJI.tiff
- __MACOSX/EMM-2024-19843_SourceData-Figure6/6C/Hippocampus/._western TUJI.tiff
- EMM-2024-19843_SourceData-Figure6/6C/Hippocampus/western Total Protein.tiff
- __MACOSX/EMM-2024-19843_SourceData-Figure6/6C/Hippocampus/._western Total Protein.tiff
- EMM-2024-19843_SourceData-Figure6/6C/Cortex/western Iba1.tiff
- __MACOSX/EMM-2024-19843_SourceData-Figure6/6C/Cortex/._western Iba1.tiff
- EMM-2024-19843_SourceData-Figure6/6C/Cortex/western GFAP.tiff
- __MACOSX/EMM-2024-19843_SourceData-Figure6/6C/Cortex/._western GFAP.tiff
- EMM-2024-19843_SourceData-Figure6/6C/Cortex/western TUJI.tiff
- __MACOSX/EMM-2024-19843_SourceData-Figure6/6C/Cortex/._western TUJI.tiff
- EMM-2024-19843_SourceData-Figure6/6C/Cortex/western Total Protein.tiff
- __MACOSX/EMM-2024-19843_SourceData-Figure6/6C/Cortex/._western Total Protein.tiff
