# Supplementary material for: Restoration of defective oxidative phosphorylation to a subset of neurons prevents mitochondrial encephalopathy
Source: EMBO Mol Med. 2024 Aug 21;16(9):13. doi: 10.1038/s44321-024-00111-4 (PMC11392956; doi:10.1038/s44321-024-00111-4)
Supplement: Supplementary file 7 — Source data Fig. 6 [file 44321_2024_111_MOESM7_ESM.zip › EMM-2024-19843_SourceData-Figure6/Figure6-NumericalData.xlsx]

## Sheet: 6D
		WT			KO+GFP			KO+NDUFS3
GFAP	CTX	110.868	91.7176	97.4146	2220.45	1517.89	1544.72	455.557	362.745	506.017
	HIPP	133.378	99.0768	67.5452	619.569	776.311	640.05	239.837	309.662	271.922
Iba1	CTX	115.036	73.3413	111.622	683.749	1740.48	676.654	41.6558	20.2711	19.5162
	HIPP	5.23631	83.4343	116.566	2410.92	3130.06	1388.95	367.691	348.804	182.746
TUJI	CTX	85.3974	113.113	101.49	89.0893	77.094	72.9588	98.1111	97.0092	102.737
	HIPP	92.23	105.908	101.862	73.8495	67.477	79.4554	98.5307	80.9305	91.0327

## Sheet: 6E
WT	KO+GFP	KO+NDUFS3
449	450	470
453	400	449
444	460	475.1
448	440	453
451	443.6	430
468.7	466	455
488.4
481
477
478
