# Supplementary material for: Restoration of defective oxidative phosphorylation to a subset of neurons prevents mitochondrial encephalopathy
Source: EMBO Mol Med. 2024 Aug 21;16(9):13. doi: 10.1038/s44321-024-00111-4 (PMC11392956; doi:10.1038/s44321-024-00111-4)
Supplement: Supplementary file 8 — Source data Fig. 7 [file 44321_2024_111_MOESM8_ESM.zip]

Archive with 54 entries (46 files):
- EMM-2024-19843_SourceData-Figure7/
- EMM-2024-19843_SourceData-Figure7/.DS_Store
- __MACOSX/EMM-2024-19843_SourceData-Figure7/._.DS_Store
- EMM-2024-19843_SourceData-Figure7/7E/
- EMM-2024-19843_SourceData-Figure7/7C/
- EMM-2024-19843_SourceData-Figure7/Figure7-NumericalData.xlsx
- __MACOSX/EMM-2024-19843_SourceData-Figure7/._Figure7-NumericalData.xlsx
- EMM-2024-19843_SourceData-Figure7/7G/
- EMM-2024-19843_SourceData-Figure7/7A/
- EMM-2024-19843_SourceData-Figure7/7D/
- EMM-2024-19843_SourceData-Figure7/7E/.DS_Store
- __MACOSX/EMM-2024-19843_SourceData-Figure7/7E/._.DS_Store
- EMM-2024-19843_SourceData-Figure7/7E/Hippocampus/
- EMM-2024-19843_SourceData-Figure7/7E/Cortex/
- EMM-2024-19843_SourceData-Figure7/7C/GFAP IHC - KO+COX10.tiff
- __MACOSX/EMM-2024-19843_SourceData-Figure7/7C/._GFAP IHC - KO+COX10.tiff
- EMM-2024-19843_SourceData-Figure7/7C/GFAP IHC - WT.tiff
- __MACOSX/EMM-2024-19843_SourceData-Figure7/7C/._GFAP IHC - WT.tiff
- EMM-2024-19843_SourceData-Figure7/7C/GFAP IHC - KO+GFP.tiff
- __MACOSX/EMM-2024-19843_SourceData-Figure7/7C/._GFAP IHC - KO+GFP.tiff
- EMM-2024-19843_SourceData-Figure7/7G/NeuN IHC - WT.tiff
- __MACOSX/EMM-2024-19843_SourceData-Figure7/7G/._NeuN IHC - WT.tiff
- EMM-2024-19843_SourceData-Figure7/7G/NeuN IHC - KO+COX10.tiff
- __MACOSX/EMM-2024-19843_SourceData-Figure7/7G/._NeuN IHC - KO+COX10.tiff
- EMM-2024-19843_SourceData-Figure7/7G/Figure 7G Numerical Data.xlsx
- __MACOSX/EMM-2024-19843_SourceData-Figure7/7G/._Figure 7G Numerical Data.xlsx
- EMM-2024-19843_SourceData-Figure7/7G/NeuN IHC - KO+GFP.tiff
- __MACOSX/EMM-2024-19843_SourceData-Figure7/7G/._NeuN IHC - KO+GFP.tiff
- EMM-2024-19843_SourceData-Figure7/7A/brain - KO+COX10.tiff
- __MACOSX/EMM-2024-19843_SourceData-Figure7/7A/._brain - KO+COX10.tiff
- EMM-2024-19843_SourceData-Figure7/7A/brain - KO+GFP.tiff
- __MACOSX/EMM-2024-19843_SourceData-Figure7/7A/._brain - KO+GFP.tiff
- EMM-2024-19843_SourceData-Figure7/7D/Iba1 IHC - WT.tiff
- __MACOSX/EMM-2024-19843_SourceData-Figure7/7D/._Iba1 IHC - WT.tiff
- EMM-2024-19843_SourceData-Figure7/7D/Iba1 IHC - KO+GFP.tiff
- __MACOSX/EMM-2024-19843_SourceData-Figure7/7D/._Iba1 IHC - KO+GFP.tiff
- EMM-2024-19843_SourceData-Figure7/7D/Iba1 IHC - KO+COX10.tiff
- __MACOSX/EMM-2024-19843_SourceData-Figure7/7D/._Iba1 IHC - KO+COX10.tiff
- EMM-2024-19843_SourceData-Figure7/7E/Hippocampus/western Iba1.tiff
- __MACOSX/EMM-2024-19843_SourceData-Figure7/7E/Hippocampus/._western Iba1.tiff
- EMM-2024-19843_SourceData-Figure7/7E/Hippocampus/western GFAP.tiff
- __MACOSX/EMM-2024-19843_SourceData-Figure7/7E/Hippocampus/._western GFAP.tiff
- EMM-2024-19843_SourceData-Figure7/7E/Hippocampus/western TUJI.tiff
- __MACOSX/EMM-2024-19843_SourceData-Figure7/7E/Hippocampus/._western TUJI.tiff
- EMM-2024-19843_SourceData-Figure7/7E/Hippocampus/western Total Protein.tiff
- __MACOSX/EMM-2024-19843_SourceData-Figure7/7E/Hippocampus/._western Total Protein.tiff
- EMM-2024-19843_SourceData-Figure7/7E/Cortex/western Iba1.tiff
- __MACOSX/EMM-2024-19843_SourceData-Figure7/7E/Cortex/._western Iba1.tiff
- EMM-2024-19843_SourceData-Figure7/7E/Cortex/western GFAP.tiff
- __MACOSX/EMM-2024-19843_SourceData-Figure7/7E/Cortex/._western GFAP.tiff
- EMM-2024-19843_SourceData-Figure7/7E/Cortex/western TUJI.tiff
- __MACOSX/EMM-2024-19843_SourceData-Figure7/7E/Cortex/._western TUJI.tiff
- EMM-2024-19843_SourceData-Figure7/7E/Cortex/western Total Protein.tiff
- __MACOSX/EMM-2024-19843_SourceData-Figure7/7E/Cortex/._western Total Protein.tiff
