# Supplementary material for: Restoration of defective oxidative phosphorylation to a subset of neurons prevents mitochondrial encephalopathy
Source: EMBO Mol Med. 2024 Aug 21;16(9):13. doi: 10.1038/s44321-024-00111-4 (PMC11392956; doi:10.1038/s44321-024-00111-4)
Supplement: Supplementary file 8 — Source data Fig. 7 [file 44321_2024_111_MOESM8_ESM.zip › EMM-2024-19843_SourceData-Figure7/Figure7-NumericalData.xlsx]

## Sheet: 7B
WT	KO+GFP	KO+COX10
449	430	439
453	338	465
444	350	395
448	362	403.5
451	368.7
468.7	329
488.4
481
477
478
488.4

## Sheet: 7F
Cortex
GFAP				Iba1				TUJI
WT	KO+GFP	KO+COX10		WT	KO+GFP	KO+COX10		WT	KO+GFP	KO+COX10
37.643	1954.37	726.069		84.2032	524.469	187.387		100.944	125.149	107.523
126.363	2161.19	604.555		82.707	484.755	107.81		79.3002	115.353	85.7918
135.994	1443.36	1622.07		133.09	376.641	378.15		119.755	123.721	76.0085
Hippocampus
GFAP				Iba1				TUJI
WT	KO+GFP	KO+COX10		WT	KO+GFP	KO+COX10		WT	KO+GFP	KO+COX10
100	704.347	340.169		172.323	548.99	216.772		79.6679	80.101	89.2722
3.44095	669.023	602.457		50.64	302.999	219.761		126.614	49.0357	59.1087
18.3983	1263.13	1385.15		77.0372	1092.52	1693.68		93.7183	58.8859	29.4428
