# Supplementary material for: Restoration of defective oxidative phosphorylation to a subset of neurons prevents mitochondrial encephalopathy
Source: EMBO Mol Med. 2024 Aug 21;16(9):13. doi: 10.1038/s44321-024-00111-4 (PMC11392956; doi:10.1038/s44321-024-00111-4)
Supplement: Supplementary file 8 — Source data Fig. 7 [file 44321_2024_111_MOESM8_ESM.zip › EMM-2024-19843_SourceData-Figure7/7G/Figure 7G Numerical Data.xlsx]

## Sheet: Sheet1
	WT			KO+GFP			KO+COX10
Mouse	1	2	3	1	2	3	1	2	3
	135	142	129	105	109	106	108	82	132
	180	148	165	127	119	89	155	95	138
	185	180	176	139	89	117	135	116	133
	188	142	162		105			168	142
					139			132
AVG	172	153	158	123.667	112.2	104	132.667	118.6	136.25
