# Supplementary material for: Restoration of defective oxidative phosphorylation to a subset of neurons prevents mitochondrial encephalopathy
Source: EMBO Mol Med. 2024 Aug 21;16(9):13. doi: 10.1038/s44321-024-00111-4 (PMC11392956; doi:10.1038/s44321-024-00111-4)
Supplement: Supplementary file 9 — Source data Fig. 8 [file 44321_2024_111_MOESM9_ESM.zip]

Archive with 33 entries (30 files):
- EMM-2024-19843_SourceData-Figure8/
- EMM-2024-19843_SourceData-Figure8/.DS_Store
- __MACOSX/EMM-2024-19843_SourceData-Figure8/._.DS_Store
- EMM-2024-19843_SourceData-Figure8/8C.xlsx
- __MACOSX/EMM-2024-19843_SourceData-Figure8/._8C.xlsx
- EMM-2024-19843_SourceData-Figure8/8D-E/
- EMM-2024-19843_SourceData-Figure8/8B.tiff
- __MACOSX/EMM-2024-19843_SourceData-Figure8/._8B.tiff
- EMM-2024-19843_SourceData-Figure8/8A/
- EMM-2024-19843_SourceData-Figure8/8D-E/GFP NeuN IHC - Motor Cortex.tiff
- __MACOSX/EMM-2024-19843_SourceData-Figure8/8D-E/._GFP NeuN IHC - Motor Cortex.tiff
- EMM-2024-19843_SourceData-Figure8/8D-E/8F Numerical Data.xlsx
- __MACOSX/EMM-2024-19843_SourceData-Figure8/8D-E/._8F Numerical Data.xlsx
- EMM-2024-19843_SourceData-Figure8/8D-E/NeuN IHC - Motor Cortex.tiff
- __MACOSX/EMM-2024-19843_SourceData-Figure8/8D-E/._NeuN IHC - Motor Cortex.tiff
- EMM-2024-19843_SourceData-Figure8/8D-E/GFP NeuN IHC - Piriform Cortex.tiff
- __MACOSX/EMM-2024-19843_SourceData-Figure8/8D-E/._GFP NeuN IHC - Piriform Cortex.tiff
- EMM-2024-19843_SourceData-Figure8/8D-E/GFP IHC - Hippocampus.tiff
- __MACOSX/EMM-2024-19843_SourceData-Figure8/8D-E/._GFP IHC - Hippocampus.tiff
- EMM-2024-19843_SourceData-Figure8/8D-E/GFP IHC - Motor Cortex.tiff
- __MACOSX/EMM-2024-19843_SourceData-Figure8/8D-E/._GFP IHC - Motor Cortex.tiff
- EMM-2024-19843_SourceData-Figure8/8D-E/GFP IHC - Piriform Cortex.tiff
- __MACOSX/EMM-2024-19843_SourceData-Figure8/8D-E/._GFP IHC - Piriform Cortex.tiff
- EMM-2024-19843_SourceData-Figure8/8D-E/GFP NeuN IHC - Hippocampus.tiff
- __MACOSX/EMM-2024-19843_SourceData-Figure8/8D-E/._GFP NeuN IHC - Hippocampus.tiff
- EMM-2024-19843_SourceData-Figure8/8D-E/NeuN IHC - Hippocampus.tiff
- __MACOSX/EMM-2024-19843_SourceData-Figure8/8D-E/._NeuN IHC - Hippocampus.tiff
- EMM-2024-19843_SourceData-Figure8/8D-E/NeuN IHC - Piriform Cortex.tiff
- __MACOSX/EMM-2024-19843_SourceData-Figure8/8D-E/._NeuN IHC - Piriform Cortex.tiff
- EMM-2024-19843_SourceData-Figure8/8A/western Total Protein.tiff
- __MACOSX/EMM-2024-19843_SourceData-Figure8/8A/._western Total Protein.tiff
- EMM-2024-19843_SourceData-Figure8/8A/western GFP.tiff
- __MACOSX/EMM-2024-19843_SourceData-Figure8/8A/._western GFP.tiff
