# Supplementary material for: Restoration of defective oxidative phosphorylation to a subset of neurons prevents mitochondrial encephalopathy
Source: EMBO Mol Med. 2024 Aug 21;16(9):13. doi: 10.1038/s44321-024-00111-4 (PMC11392956; doi:10.1038/s44321-024-00111-4)
Supplement: Supplementary file 9 — Source data Fig. 8 [file 44321_2024_111_MOESM9_ESM.zip › EMM-2024-19843_SourceData-Figure8/8C.xlsx]

## Sheet: 8B-left
	WT							KO+GFP							KO+NDUFS3
CTX	0	0	0	0	0.000673	0.026544		0.2	0.7	1.5	0.289588	1.98681	0.782645		2.2	1.3	1.2	2.4	3.10329	4.94247	2.65759
HIPP	0.00046368	0.0068411	0.0129227	0.002036	0	0.014232		0.161847	0.780243	0.528682	0.209802	0.344896	0.805526		2.03295	2.38727	2.22474	1.22499	1.26932	4.41304	0.774368

## Sheet: 8B-right
	WT			KO+GFP			KO+COX10
CTX	0	0	0	2.82	1.98701	2.14	0.96	2.91	0.1
HPP	0	0	0	1.72	1.35	2.29	0.716478	1.16142	0.119716
