# Supplementary material for: Restoration of defective oxidative phosphorylation to a subset of neurons prevents mitochondrial encephalopathy
Source: EMBO Mol Med. 2024 Aug 21;16(9):13. doi: 10.1038/s44321-024-00111-4 (PMC11392956; doi:10.1038/s44321-024-00111-4)
Supplement: Supplementary file 9 — Source data Fig. 8 [file 44321_2024_111_MOESM9_ESM.zip › EMM-2024-19843_SourceData-Figure8/8D-E/8F Numerical Data.xlsx]

## Sheet: Motor Cortex
	Ndufs3-nKO						Cox10-nKO
Mouse	GFP	NeuN	GFP/NeuN	AVG		Mouse	GFP	NeuN	GFP/NeuN	AVG
1	92	303	30.363	28.0009		1	81	234	34.6154	28.2665
	76	255	29.8039				59	205	28.7805
	87	365	23.8356				61	285	21.4035
2	42	625	6.72	9.81483		2	63	190	33.1579	26.6022
	62	499	12.4248				46	200	23
	55	534	10.2996				70	296	23.6486
3	58	271	21.4022	28.3614		3	132	527	25.0474	26.3573
	72	263	27.3764				147	440	33.4091
	92	259	35.5212				67	325	20.6154
	116	398	29.1457			4	60	367	16.3488	18.6134
4	58	300	19.3333	22.7518			82	311	26.3666
	59	297	19.8653				63	480	13.125
	77	265	29.0566

## Sheet: Piriform Cortex
	Ndufs3-nKO						Cox10-nKO
Mouse	GFP	NeuN	GFP/NeuN	AVG		Mouse	GFP	NeuN	GFP/NeuN	AVG
1	84	295	28.4746	32.3928		1	77	370	20.8108	22.7893
	179	398	44.9749				80	323	24.7678
	98	413	23.7288			2	83	452	18.3628	14.725
2	54	363	14.876	13.355			81	496	16.3306
	44	355	12.3944				55	420	13.0952
	38	297	12.7946				68	612	11.1111
3	46	300	15.3333	15.8687		3	136	353	38.5269	41.3245
	41	268	15.2985				100	256	39.0625
	46	271	16.9742				186	401	46.384

## Sheet: Hippocampus
	Ndufs3-nKO						Cox10-nKO
Mouse	GFP	NeuN	GFP/NeuN	AVG		Mouse	GFP	NeuN	GFP/NeuN	AVG
1	127	328	38.7195	28.7288		1	54	144	37.5	26.9434
	40	123	32.5203				47	244	19.2623
	93	287	32.4042				65	189	34.3915
	47	417	11.271				59	355	16.6197
2	52	170	30.5882	30.8737		2	61	255	23.9216	25.8652
	37	163	22.6994				58	268	21.6418
	59	150	39.3333				125	471	26.5393
3	60	280	21.4286	25.1424			127	405	31.358
	61	209	29.1866			3	43	130	33.0769	42.6488
	33	133	24.812				61	119	51.2605
							58	133	43.609
						4	61	180	33.8889	32.6998
							55	209	26.3158
							72	190	37.8947
