# Supplementary material for: Restoration of defective oxidative phosphorylation to a subset of neurons prevents mitochondrial encephalopathy
Source: EMBO Mol Med. 2024 Aug 21;16(9):13. doi: 10.1038/s44321-024-00111-4 (PMC11392956; doi:10.1038/s44321-024-00111-4)
Supplement: Supplementary file 10 — EV and Appendix Figure Source Data [file 44321_2024_111_MOESM10_ESM.zip]

Archive with 238 entries (210 files):
- Source Data for Expanded View and Appendix/
- Source Data for Expanded View and Appendix/Appendix/
- Source Data for Expanded View and Appendix/EMM-2024-19843_SourceData-FigureEV4/
- Source Data for Expanded View and Appendix/.DS_Store
- __MACOSX/Source Data for Expanded View and Appendix/._.DS_Store
- Source Data for Expanded View and Appendix/EMM-2024-19843_SourceData-FigureEV1/
- Source Data for Expanded View and Appendix/EMM-2024-19843_SourceData-FigureEV2/
- Source Data for Expanded View and Appendix/EMM-2024-19843_SourceData-FigureEV3/
- Source Data for Expanded View and Appendix/EMM-2024-19843_SourceData-FigureEV5/
- Source Data for Expanded View and Appendix/Appendix/EMM-2024-19843_SourceData-FigureS1.xlsx
- __MACOSX/Source Data for Expanded View and Appendix/Appendix/._EMM-2024-19843_SourceData-FigureS1.xlsx
- Source Data for Expanded View and Appendix/Appendix/.DS_Store
- __MACOSX/Source Data for Expanded View and Appendix/Appendix/._.DS_Store
- Source Data for Expanded View and Appendix/Appendix/EMM-2024-19843_SourceData-FigureS4/
- Source Data for Expanded View and Appendix/Appendix/EMM-2024-19843_SourceData-FigureS3/
- Source Data for Expanded View and Appendix/Appendix/EMM-2024-19843_SourceData-FigureS2.xlsx
- __MACOSX/Source Data for Expanded View and Appendix/Appendix/._EMM-2024-19843_SourceData-FigureS2.xlsx
- Source Data for Expanded View and Appendix/EMM-2024-19843_SourceData-FigureEV4/EV4C/
- Source Data for Expanded View and Appendix/EMM-2024-19843_SourceData-FigureEV4/.DS_Store
- __MACOSX/Source Data for Expanded View and Appendix/EMM-2024-19843_SourceData-FigureEV4/._.DS_Store
- Source Data for Expanded View and Appendix/EMM-2024-19843_SourceData-FigureEV4/EV4A/
- Source Data for Expanded View and Appendix/EMM-2024-19843_SourceData-FigureEV4/EV4B/
- Source Data for Expanded View and Appendix/EMM-2024-19843_SourceData-FigureEV4/FigureEV4-NumericalData.xlsx
- __MACOSX/Source Data for Expanded View and Appendix/EMM-2024-19843_SourceData-FigureEV4/._FigureEV4-NumericalData.xlsx
- Source Data for Expanded View and Appendix/EMM-2024-19843_SourceData-FigureEV1/EV1I/
- Source Data for Expanded View and Appendix/EMM-2024-19843_SourceData-FigureEV1/.DS_Store
- __MACOSX/Source Data for Expanded View and Appendix/EMM-2024-19843_SourceData-FigureEV1/._.DS_Store
- Source Data for Expanded View and Appendix/EMM-2024-19843_SourceData-FigureEV1/EV1A/
- Source Data for Expanded View and Appendix/EMM-2024-19843_SourceData-FigureEV1/EV1K/
- Source Data for Expanded View and Appendix/EMM-2024-19843_SourceData-FigureEV1/EV1E/
- Source Data for Expanded View and Appendix/EMM-2024-19843_SourceData-FigureEV1/FigureEV1-NumericalData.xlsx
- __MACOSX/Source Data for Expanded View and Appendix/EMM-2024-19843_SourceData-FigureEV1/._FigureEV1-NumericalData.xlsx
- Source Data for Expanded View and Appendix/EMM-2024-19843_SourceData-FigureEV2/.DS_Store
- __MACOSX/Source Data for Expanded View and Appendix/EMM-2024-19843_SourceData-FigureEV2/._.DS_Store
- Source Data for Expanded View and Appendix/EMM-2024-19843_SourceData-FigureEV2/EV2A/
- Source Data for Expanded View and Appendix/EMM-2024-19843_SourceData-FigureEV2/EV2B.xlsx
- __MACOSX/Source Data for Expanded View and Appendix/EMM-2024-19843_SourceData-FigureEV2/._EV2B.xlsx
- Source Data for Expanded View and Appendix/EMM-2024-19843_SourceData-FigureEV3/EV3F/
- Source Data for Expanded View and Appendix/EMM-2024-19843_SourceData-FigureEV3/.DS_Store
- __MACOSX/Source Data for Expanded View and Appendix/EMM-2024-19843_SourceData-FigureEV3/._.DS_Store
- Source Data for Expanded View and Appendix/EMM-2024-19843_SourceData-FigureEV3/EV3D/
- Source Data for Expanded View and Appendix/EMM-2024-19843_SourceData-FigureEV3/EV3H/
- Source Data for Expanded View and Appendix/EMM-2024-19843_SourceData-FigureEV3/FigureEV3-NumericalData.xlsx
- __MACOSX/Source Data for Expanded View and Appendix/EMM-2024-19843_SourceData-FigureEV3/._FigureEV3-NumericalData.xlsx
- Source Data for Expanded View and Appendix/EMM-2024-19843_SourceData-FigureEV5/EV5D.tiff
- __MACOSX/Source Data for Expanded View and Appendix/EMM-2024-19843_SourceData-FigureEV5/._EV5D.tiff
- Source Data for Expanded View and Appendix/EMM-2024-19843_SourceData-FigureEV5/EV5F,J/
- Source Data for Expanded View and Appendix/EMM-2024-19843_SourceData-FigureEV5/.DS_Store
- __MACOSX/Source Data for Expanded View and Appendix/EMM-2024-19843_SourceData-FigureEV5/._.DS_Store
- Source Data for Expanded View and Appendix/EMM-2024-19843_SourceData-FigureEV5/EV5N/
- Source Data for Expanded View and Appendix/EMM-2024-19843_SourceData-FigureEV5/EV5E-annotated.pdf
- __MACOSX/Source Data for Expanded View and Appendix/EMM-2024-19843_SourceData-FigureEV5/._EV5E-annotated.pdf
- Source Data for Expanded View and Appendix/EMM-2024-19843_SourceData-FigureEV5/EV5E.tiff
- __MACOSX/Source Data for Expanded View and Appendix/EMM-2024-19843_SourceData-FigureEV5/._EV5E.tiff
- Source Data for Expanded View and Appendix/EMM-2024-19843_SourceData-FigureEV5/FigureEV5-NumericalData.xlsx
- __MACOSX/Source Data for Expanded View and Appendix/EMM-2024-19843_SourceData-FigureEV5/._FigureEV5-NumericalData.xlsx
- Source Data for Expanded View and Appendix/Appendix/EMM-2024-19843_SourceData-FigureS4/.DS_Store
- __MACOSX/Source Data for Expanded View and Appendix/Appendix/EMM-2024-19843_SourceData-FigureS4/._.DS_Store
- Source Data for Expanded View and Appendix/Appendix/EMM-2024-19843_SourceData-FigureS4/FigureS4-NumericalData.xlsx
- __MACOSX/Source Data for Expanded View and Appendix/Appendix/EMM-2024-19843_SourceData-FigureS4/._FigureS4-NumericalData.xlsx
- Source Data for Expanded View and Appendix/Appendix/EMM-2024-19843_SourceData-FigureS4/S4A/
- Source Data for Expanded View and Appendix/Appendix/EMM-2024-19843_SourceData-FigureS3/S3A.tiff
- __MACOSX/Source Data for Expanded View and Appendix/Appendix/EMM-2024-19843_SourceData-FigureS3/._S3A.tiff
- Source Data for Expanded View and Appendix/Appendix/EMM-2024-19843_SourceData-FigureS3/.DS_Store
- __MACOSX/Source Data for Expanded View and Appendix/Appendix/EMM-2024-19843_SourceData-FigureS3/._.DS_Store
- Source Data for Expanded View and Appendix/Appendix/EMM-2024-19843_SourceData-FigureS3/S3A-annotated.pdf
- __MACOSX/Source Data for Expanded View and Appendix/Appendix/EMM-2024-19843_SourceData-FigureS3/._S3A-annotated.pdf
- Source Data for Expanded View and Appendix/Appendix/EMM-2024-19843_SourceData-FigureS3/S3C/
- Source Data for Expanded View and Appendix/Appendix/EMM-2024-19843_SourceData-FigureS3/S3-NumericalData.xlsx
- __MACOSX/Source Data for Expanded View and Appendix/Appendix/EMM-2024-19843_SourceData-FigureS3/._S3-NumericalData.xlsx
- Source Data for Expanded View and Appendix/EMM-2024-19843_SourceData-FigureEV4/EV4C/HPP/
- Source Data for Expanded View and Appendix/EMM-2024-19843_SourceData-FigureEV4/EV4C/.DS_Store
- __MACOSX/Source Data for Expanded View and Appendix/EMM-2024-19843_SourceData-FigureEV4/EV4C/._.DS_Store
- Source Data for Expanded View and Appendix/EMM-2024-19843_SourceData-FigureEV4/EV4C/CTX/
- Source Data for Expanded View and Appendix/EMM-2024-19843_SourceData-FigureEV4/EV4A/GFAP IHC - KO+COX10.tiff
- __MACOSX/Source Data for Expanded View and Appendix/EMM-2024-19843_SourceData-FigureEV4/EV4A/._GFAP IHC - KO+COX10.tiff
- Source Data for Expanded View and Appendix/EMM-2024-19843_SourceData-FigureEV4/EV4A/GFAP IHC - KO+NDUFS3.tiff
- __MACOSX/Source Data for Expanded View and Appendix/EMM-2024-19843_SourceData-FigureEV4/EV4A/._GFAP IHC - KO+NDUFS3.tiff
- Source Data for Expanded View and Appendix/EMM-2024-19843_SourceData-FigureEV4/EV4A/GFAP IHC - WT.tiff
- __MACOSX/Source Data for Expanded View and Appendix/EMM-2024-19843_SourceData-FigureEV4/EV4A/._GFAP IHC - WT.tiff
- Source Data for Expanded View and Appendix/EMM-2024-19843_SourceData-FigureEV4/EV4B/IBA1 IHC - WT.tiff
- __MACOSX/Source Data for Expanded View and Appendix/EMM-2024-19843_SourceData-FigureEV4/EV4B/._IBA1 IHC - WT.tiff
- Source Data for Expanded View and Appendix/EMM-2024-19843_SourceData-FigureEV4/EV4B/IBA1 IHC - KO+NDUFS3.tiff
- __MACOSX/Source Data for Expanded View and Appendix/EMM-2024-19843_SourceData-FigureEV4/EV4B/._IBA1 IHC - KO+NDUFS3.tiff
- Source Data for Expanded View and Appendix/EMM-2024-19843_SourceData-FigureEV4/EV4B/IBA1 IHC - KO+COX10.tiff
- __MACOSX/Source Data for Expanded View and Appendix/EMM-2024-19843_SourceData-FigureEV4/EV4B/._IBA1 IHC - KO+COX10.tiff
- Source Data for Expanded View and Appendix/EMM-2024-19843_SourceData-FigureEV1/EV1I/western - NDUFA9.tiff
- __MACOSX/Source Data for Expanded View and Appendix/EMM-2024-19843_SourceData-FigureEV1/EV1I/._western - NDUFA9.tiff
- Source Data for Expanded View and Appendix/EMM-2024-19843_SourceData-FigureEV1/EV1I/western - UQCRC1.tiff
- __MACOSX/Source Data for Expanded View and Appendix/EMM-2024-19843_SourceData-FigureEV1/EV1I/._western - UQCRC1.tiff
- Source Data for Expanded View and Appendix/EMM-2024-19843_SourceData-FigureEV1/EV1I/western - COX1_SDHA.tiff
- __MACOSX/Source Data for Expanded View and Appendix/EMM-2024-19843_SourceData-FigureEV1/EV1I/._western - COX1_SDHA.tiff
- Source Data for Expanded View and Appendix/EMM-2024-19843_SourceData-FigureEV1/EV1A/western - Total Protein.tiff
- __MACOSX/Source Data for Expanded View and Appendix/EMM-2024-19843_SourceData-FigureEV1/EV1A/._western - Total Protein.tiff
- Source Data for Expanded View and Appendix/EMM-2024-19843_SourceData-FigureEV1/EV1A/.DS_Store
- __MACOSX/Source Data for Expanded View and Appendix/EMM-2024-19843_SourceData-FigureEV1/EV1A/._.DS_Store
- Source Data for Expanded View and Appendix/EMM-2024-19843_SourceData-FigureEV1/EV1A/western - NDUFB8.tiff
- __MACOSX/Source Data for Expanded View and Appendix/EMM-2024-19843_SourceData-FigureEV1/EV1A/._western - NDUFB8.tiff
- Source Data for Expanded View and Appendix/EMM-2024-19843_SourceData-FigureEV1/EV1A/western - VDAC.tiff
- __MACOSX/Source Data for Expanded View and Appendix/EMM-2024-19843_SourceData-FigureEV1/EV1A/._western - VDAC.tiff
- Source Data for Expanded View and Appendix/EMM-2024-19843_SourceData-FigureEV1/EV1A/western - UQCRC1.tiff
- __MACOSX/Source Data for Expanded View and Appendix/EMM-2024-19843_SourceData-FigureEV1/EV1A/._western - UQCRC1.tiff
- Source Data for Expanded View and Appendix/EMM-2024-19843_SourceData-FigureEV1/EV1A/western - SDHA.tiff
- __MACOSX/Source Data for Expanded View and Appendix/EMM-2024-19843_SourceData-FigureEV1/EV1A/._western - SDHA.tiff
- Source Data for Expanded View and Appendix/EMM-2024-19843_SourceData-FigureEV1/EV1A/western - COX1.tiff
- __MACOSX/Source Data for Expanded View and Appendix/EMM-2024-19843_SourceData-FigureEV1/EV1A/._western - COX1.tiff
- Source Data for Expanded View and Appendix/EMM-2024-19843_SourceData-FigureEV1/EV1A/western - NDUFS3.tiff
- __MACOSX/Source Data for Expanded View and Appendix/EMM-2024-19843_SourceData-FigureEV1/EV1A/._western - NDUFS3.tiff
- Source Data for Expanded View and Appendix/EMM-2024-19843_SourceData-FigureEV1/EV1K/IGA-Complex IV.tiff
- __MACOSX/Source Data for Expanded View and Appendix/EMM-2024-19843_SourceData-FigureEV1/EV1K/._IGA-Complex IV.tiff
- Source Data for Expanded View and Appendix/EMM-2024-19843_SourceData-FigureEV1/EV1K/IGA-Complex I.tiff
- __MACOSX/Source Data for Expanded View and Appendix/EMM-2024-19843_SourceData-FigureEV1/EV1K/._IGA-Complex I.tiff
- Source Data for Expanded View and Appendix/EMM-2024-19843_SourceData-FigureEV1/EV1E/western - Total Protein.tiff
- __MACOSX/Source Data for Expanded View and Appendix/EMM-2024-19843_SourceData-FigureEV1/EV1E/._western - Total Protein.tiff
- Source Data for Expanded View and Appendix/EMM-2024-19843_SourceData-FigureEV1/EV1E/.DS_Store
- __MACOSX/Source Data for Expanded View and Appendix/EMM-2024-19843_SourceData-FigureEV1/EV1E/._.DS_Store
- Source Data for Expanded View and Appendix/EMM-2024-19843_SourceData-FigureEV1/EV1E/western - NDUFB8.tiff
- __MACOSX/Source Data for Expanded View and Appendix/EMM-2024-19843_SourceData-FigureEV1/EV1E/._western - NDUFB8.tiff
- Source Data for Expanded View and Appendix/EMM-2024-19843_SourceData-FigureEV1/EV1E/western - VDAC.tiff
- __MACOSX/Source Data for Expanded View and Appendix/EMM-2024-19843_SourceData-FigureEV1/EV1E/._western - VDAC.tiff
- Source Data for Expanded View and Appendix/EMM-2024-19843_SourceData-FigureEV1/EV1E/western - UQCRC1.tiff
- __MACOSX/Source Data for Expanded View and Appendix/EMM-2024-19843_SourceData-FigureEV1/EV1E/._western - UQCRC1.tiff
- Source Data for Expanded View and Appendix/EMM-2024-19843_SourceData-FigureEV1/EV1E/western - SDHA.tiff
- __MACOSX/Source Data for Expanded View and Appendix/EMM-2024-19843_SourceData-FigureEV1/EV1E/._western - SDHA.tiff
- Source Data for Expanded View and Appendix/EMM-2024-19843_SourceData-FigureEV1/EV1E/western - COX1.tiff
- __MACOSX/Source Data for Expanded View and Appendix/EMM-2024-19843_SourceData-FigureEV1/EV1E/._western - COX1.tiff
- Source Data for Expanded View and Appendix/EMM-2024-19843_SourceData-FigureEV1/EV1E/western - NDUFS3.tiff
- __MACOSX/Source Data for Expanded View and Appendix/EMM-2024-19843_SourceData-FigureEV1/EV1E/._western - NDUFS3.tiff
- Source Data for Expanded View and Appendix/EMM-2024-19843_SourceData-FigureEV2/EV2A/.DS_Store
- __MACOSX/Source Data for Expanded View and Appendix/EMM-2024-19843_SourceData-FigureEV2/EV2A/._.DS_Store
- Source Data for Expanded View and Appendix/EMM-2024-19843_SourceData-FigureEV2/EV2A/HIPP/
- Source Data for Expanded View and Appendix/EMM-2024-19843_SourceData-FigureEV2/EV2A/CTX/
- Source Data for Expanded View and Appendix/EMM-2024-19843_SourceData-FigureEV3/EV3F/western - NDUFA9.tiff
- __MACOSX/Source Data for Expanded View and Appendix/EMM-2024-19843_SourceData-FigureEV3/EV3F/._western - NDUFA9.tiff
- Source Data for Expanded View and Appendix/EMM-2024-19843_SourceData-FigureEV3/EV3F/western - SDHA.tiff
- __MACOSX/Source Data for Expanded View and Appendix/EMM-2024-19843_SourceData-FigureEV3/EV3F/._western - SDHA.tiff
- Source Data for Expanded View and Appendix/EMM-2024-19843_SourceData-FigureEV3/EV3F/western - COX1.tiff
- __MACOSX/Source Data for Expanded View and Appendix/EMM-2024-19843_SourceData-FigureEV3/EV3F/._western - COX1.tiff
- Source Data for Expanded View and Appendix/EMM-2024-19843_SourceData-FigureEV3/EV3D/western - COX1 CTX.tiff
- __MACOSX/Source Data for Expanded View and Appendix/EMM-2024-19843_SourceData-FigureEV3/EV3D/._western - COX1 CTX.tiff
- Source Data for Expanded View and Appendix/EMM-2024-19843_SourceData-FigureEV3/EV3D/western - NDUFS3 CTX.tiff
- __MACOSX/Source Data for Expanded View and Appendix/EMM-2024-19843_SourceData-FigureEV3/EV3D/._western - NDUFS3 CTX.tiff
- Source Data for Expanded View and Appendix/EMM-2024-19843_SourceData-FigureEV3/EV3D/western - COX1 HIPP.tiff
- __MACOSX/Source Data for Expanded View and Appendix/EMM-2024-19843_SourceData-FigureEV3/EV3D/._western - COX1 HIPP.tiff
- Source Data for Expanded View and Appendix/EMM-2024-19843_SourceData-FigureEV3/EV3D/western - NDUFS3 HPP.tiff
- __MACOSX/Source Data for Expanded View and Appendix/EMM-2024-19843_SourceData-FigureEV3/EV3D/._western - NDUFS3 HPP.tiff
- Source Data for Expanded View and Appendix/EMM-2024-19843_SourceData-FigureEV3/EV3H/IGA - Complex I.tiff
- __MACOSX/Source Data for Expanded View and Appendix/EMM-2024-19843_SourceData-FigureEV3/EV3H/._IGA - Complex I.tiff
- Source Data for Expanded View and Appendix/EMM-2024-19843_SourceData-FigureEV3/EV3H/IGA - Complex IV.tiff
- __MACOSX/Source Data for Expanded View and Appendix/EMM-2024-19843_SourceData-FigureEV3/EV3H/._IGA - Complex IV.tiff
- Source Data for Expanded View and Appendix/EMM-2024-19843_SourceData-FigureEV5/EV5F,J/western - Total Protein.tiff
- __MACOSX/Source Data for Expanded View and Appendix/EMM-2024-19843_SourceData-FigureEV5/EV5F,J/._western - Total Protein.tiff
- Source Data for Expanded View and Appendix/EMM-2024-19843_SourceData-FigureEV5/EV5F,J/western - VDAC HPP.tiff
- __MACOSX/Source Data for Expanded View and Appendix/EMM-2024-19843_SourceData-FigureEV5/EV5F,J/._western - VDAC HPP.tiff
- Source Data for Expanded View and Appendix/EMM-2024-19843_SourceData-FigureEV5/EV5F,J/western - NDUFB8.tiff
- __MACOSX/Source Data for Expanded View and Appendix/EMM-2024-19843_SourceData-FigureEV5/EV5F,J/._western - NDUFB8.tiff
- Source Data for Expanded View and Appendix/EMM-2024-19843_SourceData-FigureEV5/EV5F,J/western - VDAC CTX.tiff
- __MACOSX/Source Data for Expanded View and Appendix/EMM-2024-19843_SourceData-FigureEV5/EV5F,J/._western - VDAC CTX.tiff
- Source Data for Expanded View and Appendix/EMM-2024-19843_SourceData-FigureEV5/EV5F,J/western - UQCRC1.tiff
- __MACOSX/Source Data for Expanded View and Appendix/EMM-2024-19843_SourceData-FigureEV5/EV5F,J/._western - UQCRC1.tiff
- Source Data for Expanded View and Appendix/EMM-2024-19843_SourceData-FigureEV5/EV5F,J/western - SDHA.tiff
- __MACOSX/Source Data for Expanded View and Appendix/EMM-2024-19843_SourceData-FigureEV5/EV5F,J/._western - SDHA.tiff
- Source Data for Expanded View and Appendix/EMM-2024-19843_SourceData-FigureEV5/EV5F,J/western - COX1.tiff
- __MACOSX/Source Data for Expanded View and Appendix/EMM-2024-19843_SourceData-FigureEV5/EV5F,J/._western - COX1.tiff
- Source Data for Expanded View and Appendix/EMM-2024-19843_SourceData-FigureEV5/EV5F,J/western - NDUFS3.tiff
- __MACOSX/Source Data for Expanded View and Appendix/EMM-2024-19843_SourceData-FigureEV5/EV5F,J/._western - NDUFS3.tiff
- Source Data for Expanded View and Appendix/EMM-2024-19843_SourceData-FigureEV5/EV5N/western - Total Protein.tiff
- __MACOSX/Source Data for Expanded View and Appendix/EMM-2024-19843_SourceData-FigureEV5/EV5N/._western - Total Protein.tiff
- Source Data for Expanded View and Appendix/EMM-2024-19843_SourceData-FigureEV5/EV5N/western - TUJI CTX.tiff
- __MACOSX/Source Data for Expanded View and Appendix/EMM-2024-19843_SourceData-FigureEV5/EV5N/._western - TUJI CTX.tiff
- Source Data for Expanded View and Appendix/EMM-2024-19843_SourceData-FigureEV5/EV5N/western GFAP.tiff
- __MACOSX/Source Data for Expanded View and Appendix/EMM-2024-19843_SourceData-FigureEV5/EV5N/._western GFAP.tiff
- Source Data for Expanded View and Appendix/EMM-2024-19843_SourceData-FigureEV5/EV5N/western - IBA1 HPP.tiff
- __MACOSX/Source Data for Expanded View and Appendix/EMM-2024-19843_SourceData-FigureEV5/EV5N/._western - IBA1 HPP.tiff
- Source Data for Expanded View and Appendix/EMM-2024-19843_SourceData-FigureEV5/EV5N/western - IBA1 CTX.tiff
- __MACOSX/Source Data for Expanded View and Appendix/EMM-2024-19843_SourceData-FigureEV5/EV5N/._western - IBA1 CTX.tiff
- Source Data for Expanded View and Appendix/EMM-2024-19843_SourceData-FigureEV5/EV5N/western - TUJI HPP.tiff
- __MACOSX/Source Data for Expanded View and Appendix/EMM-2024-19843_SourceData-FigureEV5/EV5N/._western - TUJI HPP.tiff
- Source Data for Expanded View and Appendix/Appendix/EMM-2024-19843_SourceData-FigureS4/S4A/GFP IHC - 1.5x1011.tiff
- __MACOSX/Source Data for Expanded View and Appendix/Appendix/EMM-2024-19843_SourceData-FigureS4/S4A/._GFP IHC - 1.5x1011.tiff
- Source Data for Expanded View and Appendix/Appendix/EMM-2024-19843_SourceData-FigureS4/S4A/GFP IHC - saline.tiff
- __MACOSX/Source Data for Expanded View and Appendix/Appendix/EMM-2024-19843_SourceData-FigureS4/S4A/._GFP IHC - saline.tiff
- Source Data for Expanded View and Appendix/Appendix/EMM-2024-19843_SourceData-FigureS4/S4A/MERGE IHC - saline.tiff
- __MACOSX/Source Data for Expanded View and Appendix/Appendix/EMM-2024-19843_SourceData-FigureS4/S4A/._MERGE IHC - saline.tiff
- Source Data for Expanded View and Appendix/Appendix/EMM-2024-19843_SourceData-FigureS4/S4A/MERGE IHC - 1.5x1011.tiff
- __MACOSX/Source Data for Expanded View and Appendix/Appendix/EMM-2024-19843_SourceData-FigureS4/S4A/._MERGE IHC - 1.5x1011.tiff
- Source Data for Expanded View and Appendix/Appendix/EMM-2024-19843_SourceData-FigureS4/S4A/MERGE IHC - 7.5x1012.tiff
- __MACOSX/Source Data for Expanded View and Appendix/Appendix/EMM-2024-19843_SourceData-FigureS4/S4A/._MERGE IHC - 7.5x1012.tiff
- Source Data for Expanded View and Appendix/Appendix/EMM-2024-19843_SourceData-FigureS4/S4A/MERGE IHC - 1.5x1012.tiff
- __MACOSX/Source Data for Expanded View and Appendix/Appendix/EMM-2024-19843_SourceData-FigureS4/S4A/._MERGE IHC - 1.5x1012.tiff
- Source Data for Expanded View and Appendix/Appendix/EMM-2024-19843_SourceData-FigureS4/S4A/GFP IHC - 7.5x1012.tiff
- __MACOSX/Source Data for Expanded View and Appendix/Appendix/EMM-2024-19843_SourceData-FigureS4/S4A/._GFP IHC - 7.5x1012.tiff
- Source Data for Expanded View and Appendix/Appendix/EMM-2024-19843_SourceData-FigureS4/S4A/GFP IHC - 1.5x1012.tiff
- __MACOSX/Source Data for Expanded View and Appendix/Appendix/EMM-2024-19843_SourceData-FigureS4/S4A/._GFP IHC - 1.5x1012.tiff
- Source Data for Expanded View and Appendix/Appendix/EMM-2024-19843_SourceData-FigureS3/S3C/western - Total Protein HPP.tiff
- __MACOSX/Source Data for Expanded View and Appendix/Appendix/EMM-2024-19843_SourceData-FigureS3/S3C/._western - Total Protein HPP.tiff
- Source Data for Expanded View and Appendix/Appendix/EMM-2024-19843_SourceData-FigureS3/S3C/western - SDHA HPP.tiff
- __MACOSX/Source Data for Expanded View and Appendix/Appendix/EMM-2024-19843_SourceData-FigureS3/S3C/._western - SDHA HPP.tiff
- Source Data for Expanded View and Appendix/Appendix/EMM-2024-19843_SourceData-FigureS3/S3C/western - NDUFS3 CTX.tiff
- __MACOSX/Source Data for Expanded View and Appendix/Appendix/EMM-2024-19843_SourceData-FigureS3/S3C/._western - NDUFS3 CTX.tiff
- Source Data for Expanded View and Appendix/Appendix/EMM-2024-19843_SourceData-FigureS3/S3C/western - Total Protein CTX.tiff
- __MACOSX/Source Data for Expanded View and Appendix/Appendix/EMM-2024-19843_SourceData-FigureS3/S3C/._western - Total Protein CTX.tiff
- Source Data for Expanded View and Appendix/Appendix/EMM-2024-19843_SourceData-FigureS3/S3C/western - SDHA CTX.tiff
- __MACOSX/Source Data for Expanded View and Appendix/Appendix/EMM-2024-19843_SourceData-FigureS3/S3C/._western - SDHA CTX.tiff
- Source Data for Expanded View and Appendix/Appendix/EMM-2024-19843_SourceData-FigureS3/S3C/western - NDUFS3 HPP.tiff
- __MACOSX/Source Data for Expanded View and Appendix/Appendix/EMM-2024-19843_SourceData-FigureS3/S3C/._western - NDUFS3 HPP.tiff
- Source Data for Expanded View and Appendix/EMM-2024-19843_SourceData-FigureEV4/EV4C/HPP/western - TUJI.tiff
- __MACOSX/Source Data for Expanded View and Appendix/EMM-2024-19843_SourceData-FigureEV4/EV4C/HPP/._western - TUJI.tiff
- Source Data for Expanded View and Appendix/EMM-2024-19843_SourceData-FigureEV4/EV4C/HPP/western - Total Protein.tiff
- __MACOSX/Source Data for Expanded View and Appendix/EMM-2024-19843_SourceData-FigureEV4/EV4C/HPP/._western - Total Protein.tiff
- Source Data for Expanded View and Appendix/EMM-2024-19843_SourceData-FigureEV4/EV4C/HPP/western - GFAP.tiff
- __MACOSX/Source Data for Expanded View and Appendix/EMM-2024-19843_SourceData-FigureEV4/EV4C/HPP/._western - GFAP.tiff
- Source Data for Expanded View and Appendix/EMM-2024-19843_SourceData-FigureEV4/EV4C/HPP/western - IBA1.tiff
- __MACOSX/Source Data for Expanded View and Appendix/EMM-2024-19843_SourceData-FigureEV4/EV4C/HPP/._western - IBA1.tiff
- Source Data for Expanded View and Appendix/EMM-2024-19843_SourceData-FigureEV4/EV4C/CTX/western - TUJI.tiff
- __MACOSX/Source Data for Expanded View and Appendix/EMM-2024-19843_SourceData-FigureEV4/EV4C/CTX/._western - TUJI.tiff
- Source Data for Expanded View and Appendix/EMM-2024-19843_SourceData-FigureEV4/EV4C/CTX/western - Total Protein.tiff
- __MACOSX/Source Data for Expanded View and Appendix/EMM-2024-19843_SourceData-FigureEV4/EV4C/CTX/._western - Total Protein.tiff
- Source Data for Expanded View and Appendix/EMM-2024-19843_SourceData-FigureEV4/EV4C/CTX/western - GFAP.tiff
- __MACOSX/Source Data for Expanded View and Appendix/EMM-2024-19843_SourceData-FigureEV4/EV4C/CTX/._western - GFAP.tiff
- Source Data for Expanded View and Appendix/EMM-2024-19843_SourceData-FigureEV4/EV4C/CTX/western - IBA1.tiff
- __MACOSX/Source Data for Expanded View and Appendix/EMM-2024-19843_SourceData-FigureEV4/EV4C/CTX/._western - IBA1.tiff
- Source Data for Expanded View and Appendix/EMM-2024-19843_SourceData-FigureEV2/EV2A/HIPP/western - TUJI.tiff
- __MACOSX/Source Data for Expanded View and Appendix/EMM-2024-19843_SourceData-FigureEV2/EV2A/HIPP/._western - TUJI.tiff
- Source Data for Expanded View and Appendix/EMM-2024-19843_SourceData-FigureEV2/EV2A/HIPP/western - GFAP.tiff
- __MACOSX/Source Data for Expanded View and Appendix/EMM-2024-19843_SourceData-FigureEV2/EV2A/HIPP/._western - GFAP.tiff
- Source Data for Expanded View and Appendix/EMM-2024-19843_SourceData-FigureEV2/EV2A/HIPP/western - Total Protein.tif
- __MACOSX/Source Data for Expanded View and Appendix/EMM-2024-19843_SourceData-FigureEV2/EV2A/HIPP/._western - Total Protein.tif
- Source Data for Expanded View and Appendix/EMM-2024-19843_SourceData-FigureEV2/EV2A/HIPP/western - IBA1.tiff
- __MACOSX/Source Data for Expanded View and Appendix/EMM-2024-19843_SourceData-FigureEV2/EV2A/HIPP/._western - IBA1.tiff
- Source Data for Expanded View and Appendix/EMM-2024-19843_SourceData-FigureEV2/EV2A/CTX/western - TUJI.tiff
- __MACOSX/Source Data for Expanded View and Appendix/EMM-2024-19843_SourceData-FigureEV2/EV2A/CTX/._western - TUJI.tiff
- Source Data for Expanded View and Appendix/EMM-2024-19843_SourceData-FigureEV2/EV2A/CTX/western - Total Protein.tiff
- __MACOSX/Source Data for Expanded View and Appendix/EMM-2024-19843_SourceData-FigureEV2/EV2A/CTX/._western - Total Protein.tiff
- Source Data for Expanded View and Appendix/EMM-2024-19843_SourceData-FigureEV2/EV2A/CTX/western - GFAP.tiff
- __MACOSX/Source Data for Expanded View and Appendix/EMM-2024-19843_SourceData-FigureEV2/EV2A/CTX/._western - GFAP.tiff
- Source Data for Expanded View and Appendix/EMM-2024-19843_SourceData-FigureEV2/EV2A/CTX/western - IBA1.tiff
- __MACOSX/Source Data for Expanded View and Appendix/EMM-2024-19843_SourceData-FigureEV2/EV2A/CTX/._western - IBA1.tiff
