# Supplementary material for: Restoration of defective oxidative phosphorylation to a subset of neurons prevents mitochondrial encephalopathy
Source: EMBO Mol Med. 2024 Aug 21;16(9):13. doi: 10.1038/s44321-024-00111-4 (PMC11392956; doi:10.1038/s44321-024-00111-4)
Supplement: Supplementary file 10 — EV and Appendix Figure Source Data [file 44321_2024_111_MOESM10_ESM.zip › Source Data for Expanded View and Appendix/Appendix/EMM-2024-19843_SourceData-FigureS1.xlsx]

## Sheet: Ndufs3
	WT M					WT F								KO+GFP M				KO+GFP F				KO+Ndufs3 M							KO+Ndufs3 F
2.5	62	120	160	78		59	123	148	122	137	127	191		137	123	99		21	103	44		143	212	136	133	125	86		191	130	111	29
3.5	112	67	70	152		39		76	98	107	115	36		92	117	32		38	83	38		129	67	112	88	36	79		274	85	55	41
4	89	125	67	105		61		62	152	118	105	9		121	8	78		73	1	46		78	84	60	76	63	142		193	68	66	170
4.5	94	83	39	81		23		72	109	100	125	17		4	33	72		17	5	48		98	68	80	83	76	153		234	127	44	136
5	79	34	13	86		48		88	128	133	127	35			9	29		26				101	63	51	113	84	196		188	37	54

## Sheet: Cox10
	WT M					WT F								KO+GFP M					KO+GFP F				KO+Cox10 M						KO+Cox10 F
2.5	62	120	160	78		59	123	148	122	137	127	191		150	112	132	161		129	67	51		184	82	113	274	236		106	194	22	89
3.5	112	67	70	152		39		76	98	107	115	36		85	72	77	195		57	24	95		158	12	61	178	172		25	136	37	125
4	89	125	67	105		61		62	152	118	105	9		13	0	0	89		0	0	6		242	18	51	129	116		65	202	76	246
4.5	94	83	39	81		23		72	109	100	125	17		1	9	5	1		2	23	4		0	14	119	170	246		67	250	39	99
5	79	34	13	86		48		88	128	133	127	35		54		29	4		3	1				20	124	156	14		72	183	56	89
