# Supplementary material for: Restoration of defective oxidative phosphorylation to a subset of neurons prevents mitochondrial encephalopathy
Source: EMBO Mol Med. 2024 Aug 21;16(9):13. doi: 10.1038/s44321-024-00111-4 (PMC11392956; doi:10.1038/s44321-024-00111-4)
Supplement: Supplementary file 10 — EV and Appendix Figure Source Data [file 44321_2024_111_MOESM10_ESM.zip › Source Data for Expanded View and Appendix/Appendix/EMM-2024-19843_SourceData-FigureS2.xlsx]

## Sheet: males
	WT				KO+GFP				KO+NDUFS3
CTX	118.401	78.3423	100		113.56	117.504	161.237		106.434	82.2479	122.395	157.922
HIPP	79.7345	97.6339	122.632		100.377	85.3618	146.058		109.164	103.542	90.1985	94.3355

## Sheet: females
	WT				KO+GFP				KO+NDUFS3
CTX	124.567	99.1259	76.3069		113.496	78.4647	145.556		144.824	97.9726	124.31
HIPP	96.2424	87.8632	115.894		55.2061	91.8872	129.828		94.1147	91.5273	107.322
