# Supplementary material for: Restoration of defective oxidative phosphorylation to a subset of neurons prevents mitochondrial encephalopathy
Source: EMBO Mol Med. 2024 Aug 21;16(9):13. doi: 10.1038/s44321-024-00111-4 (PMC11392956; doi:10.1038/s44321-024-00111-4)
Supplement: Supplementary file 10 — EV and Appendix Figure Source Data [file 44321_2024_111_MOESM10_ESM.zip › Source Data for Expanded View and Appendix/EMM-2024-19843_SourceData-FigureEV4/FigureEV4-NumericalData.xlsx]

## Sheet: EV3D
	GFAP
	Ndufs3-nKO+Ndufs3			WT			COX10-nKO+COX10
CTX	337.651	80.0871	160.434	178.918	111.179	9.9033	51.6191	56.9865	117.353
HIPP	146.908	116.441	175.221	144.09	101.024	54.8864	89.1588	96.828	80.8579
	IBA1
	Ndufs3-nKO+Ndufs3			WT			COX10-nKO+COX10
CTX	46.639	80.9202	125.95	85.7467	81.3313	132.922	88.8918	86.2896	45.8364
HIPP	81.7588	104.658	166.617	119.034	105.456	75.5095	126.782	186.61	244.39
	TUJI
	Ndufs3-nKO+Ndufs3			WT			COX10-nKO+COX10
CTX	79.2906	179.691	138.682	97.01	90.3082	112.682	103.184	119.995	99.3471
HIPP	104.347	85.6068	175.638	110.194	108.232	81.5739	99.757	107.659	199.527

## Sheet: EV3E
Ndufs3-nKO+Ndufs3	WT	COX10-nKO+COX10
415	490	492
462	494	509
430	462	502
	437
