# Supplementary material for: Restoration of defective oxidative phosphorylation to a subset of neurons prevents mitochondrial encephalopathy
Source: EMBO Mol Med. 2024 Aug 21;16(9):13. doi: 10.1038/s44321-024-00111-4 (PMC11392956; doi:10.1038/s44321-024-00111-4)
Supplement: Supplementary file 10 — EV and Appendix Figure Source Data [file 44321_2024_111_MOESM10_ESM.zip › Source Data for Expanded View and Appendix/EMM-2024-19843_SourceData-FigureEV1/FigureEV1-NumericalData.xlsx]

## Sheet: EV1B
	WT			KO+GFP			KO+NDUFS3
NDUFS3	118.244	89.5565	92.1998	35.984	42.3323	17.0952	64.116	50.6329	63.4902
NDUFB8	112.846	96.5869	90.5669	31.875	43.9973	32.8056	85.5133	78.9601	47.7471

## Sheet: EV1C
	WT			KO+GFP			KO+NDUFS3
SDHA	86.352	108.089	105.559	129.1	103.029	88.603	60.2264	78.9443	100.154
CORE1	88.7092	109.8	101.491	104.253	89.7888	118.831	108.218	99.3897	155.298
COX1	128.596	105.888	65.5156	159.688	110.162	129.831	89.0797	81.2228	115.324

## Sheet: EV1D
WT	KO+GFP	KO+NDUFS3
118.664	80.5784	121.331
99.6709	102.195	80.8608
81.6652	57.2429	77.3565

## Sheet: EV1F
	WT			KO+GFP			KO+NDUFS3
NDUFS3	104.193	112.163	83.6446	22.9993	13.8517	13.9994	60.3805	85.6142	129.695
NDUFB8	111.818	110.541	77.641	52.6072	53.2037	38.1125	85.0895	86.2545	94.0195

## Sheet: EV1G
	WT			KO+GFP			KO+NDUFS3
SDHA	105.49	112.719	81.7905	142.509	116.831	112.293	104.575	118.239	111.862
CORE1	106.671	113.664	79.6645	152.397	159.835	105.905	111.69	112.965	123.975
COX1	90.6398	118.617	90.7436	244.068	188.7	93.4135	140.279	100.655	195.219

## Sheet: EV1H
WT	KO+GFP	KO+NDUFS3
89.3243	63.4013	71.9489
108.532	59.2732	93.474
102.144	56.3175	94.8526

## Sheet: EV1J
		WT			KO+GFP			KO+Ndufs3
CI	CI SC	88.1855	98.2699	113.545	46.7761	39.7941	47.9948	73.5133	85.408	70.7976
CIII	CI-CIII	109.767	134.77	55.4637	41.3021	15.1388	124.968	418.722	332.988	235.406
	CIII2	108.614	144.894	46.492	95.3822	79.6833	135.518	248.678	214.539	135.357
	Total CIII	108.951	142.28	48.7683	81.2093	62.7572	132.661	293.361	245.715	161.71
CIV	CIV	119.397	100.845	79.7571	44.711	92.9737	78.7766	80.1309	81.4521	104.843

## Sheet: EV1L
CI Activity				CIV Activity
WT	KO+GFP	KO+NDUFS3		WT	KO+GFP	KO+NDUFS3
104.672	56.9952	68.2915		79.8352	82.1696	174.887
117.234	35.7225	67.2658		150.341	58.5985	103.819
78.0939	48.7206	94.0416		69.8237	81.9294	83.6859
