# Supplementary material for: Restoration of defective oxidative phosphorylation to a subset of neurons prevents mitochondrial encephalopathy
Source: EMBO Mol Med. 2024 Aug 21;16(9):13. doi: 10.1038/s44321-024-00111-4 (PMC11392956; doi:10.1038/s44321-024-00111-4)
Supplement: Supplementary file 10 — EV and Appendix Figure Source Data [file 44321_2024_111_MOESM10_ESM.zip › Source Data for Expanded View and Appendix/EMM-2024-19843_SourceData-FigureEV2/EV2B.xlsx]

## Sheet: EV2B
Cortex
GFAP				Iba1				TUJI
WT	KO+GFP	KO+Ndufs3		WT	KO+GFP	KO+Ndufs3		WT	KO+GFP	KO+Ndufs3
117.039	515.806	163.451		84.5986	6870.71	416.72		74.9767	126.559	96.9416
83.5755	516.085	120.973		104.098	12027.5	181.084		100.028	147.555	148.668
99.3856	485.587	350.839		111.303	26055.3	605.82		124.995	148.491	107.615
Hippocampus
GFAP				Iba1				TUJI
WT	KO+GFP	KO+Ndufs3		WT	KO+GFP	KO+Ndufs3		WT	KO+GFP	KO+COX10
41.859	1397.74	269.921		90.1852	1220.86	328.096		97.3002	81.6823	110.885
123.652	1031.76	406.078		61.7991	2051.93	299.489		114.858	127.781	104.254
134.489	595.018	229.715		148.016	2228.16	940.293		87.8414	87.534	151.702
