# Supplementary material for: Restoration of defective oxidative phosphorylation to a subset of neurons prevents mitochondrial encephalopathy
Source: EMBO Mol Med. 2024 Aug 21;16(9):13. doi: 10.1038/s44321-024-00111-4 (PMC11392956; doi:10.1038/s44321-024-00111-4)
Supplement: Supplementary file 10 — EV and Appendix Figure Source Data [file 44321_2024_111_MOESM10_ESM.zip › Source Data for Expanded View and Appendix/EMM-2024-19843_SourceData-FigureEV3/FigureEV3-NumericalData.xlsx]

## Sheet: EV3A
	KO+NDUFS3				WT				KO+COX10
10	31.5	23.3	31.9			25.4	35.4	26.4	40	31.8	33.1
	31.6	23.9	31.7			25.7	35.1	28.2	38.7	31	32.7
10.5	31.2	24.6	31.4			26.3	35.4	28.1	39.2	31.7	32.3
	32.6	25	32.2			27.4	35.6	28.4	39.2	32	32.2
11	33.1	24.8	32.6			27.6	36.4	28.2	40.5	32.4	33.4
	32.3	25	32.6			27.8	36.4		41.1	33	34
11.5	32	25.2	32.6			26.4	35.8	27.6	41.7	33.7	34.2
	32	26.7	32.7			26.7	32.7	27.9	41.5	32.7	33.8
12	32.2	24.9	33.4			29.2	36.2	29	42.6	33.7	35
	32.7	25.9	33.1			29	36.3	29.1	41	33.8	34.6
12.5	32.2	26.2	32.3			30	35.8	29.1	43.1	33.8	35
	32.4	25.7	28.5			27.9	36.2	30.3	43.2	32.4	33.4
13	32.1	26.4	32.3			29	36.4	30.2	44.6	33.5	34.6
	32.9	27.6	32.8		32.7	30.1	36.8	30.1	45.3	33.1	34.4
13.5	32	28	29.6		32.5	29.6	37.9	31	45.2	33.5	34.7
	32.7	26.4	32.5		33.2	31	37.5	30.3	45.5	32.8	34.8
14	32.7	28.4	32.8		32.4	30	36.5	30.4	46.5	34.9	35
	33.9	30.7	33.2		33.9	30.7	38.1	31.4	46.4	34.7	34.4
14.5	33.1	27.8	33.4		33.1	30.9	38.1	31.5	47.2	34	34.9
	32.9	28	33.2		33.7	29.4	38.6	31.3	46.7	33.7	34.6
15	32	29.4	33.2		33.2	29.9	38.2	28.1	47	34.2	36.1

## Sheet: EV3B
	KO+NDUFS3				WT				KO+COX10
10	180		180	180		180	128.667	180	180	180	180
11	157		180	180		180	132.333	87.33	138.333	180	180
12	180		180	180		180	179.67	111.33	176.667	180	180
13	145.33		180	180	180	180	180	86.33	78	164.667	164.667
14	162.33		180	180	180	180	180	62	150.333	180	160
15	180		180	180	180	180	180	84	6	180	180

## Sheet: EV3C
	KO+NDUFS3				WT				KO+COX10
10	129		155	124		24	102	58	119	200	72
11	58		194	121		4	10	21	28	91	24
12	115		154	99		47	41	6	36	114	22
13	44		216	203	114	26	34	31	16	153	18
14	79		128	185	92	25	14	41	21	103	19
15	56		253	127	80	15	19	17	31	123	42

## Sheet: EV3E
	NDUFS3
	Ndufs3-nKO+Ndufs3			WT			COX10-nKO+COX10
CTX	115.442	100.554	84.4697	114.494	97.8807	87.6253	80.0528	101.79	134.066
HIPP	97.6188	64.2187	79.2016	87.5895	98.0261	114.384	122.74	118.418	132.966
	COX1
	Ndufs3-nKO+Ndufs3			WT			COX10-nKO+COX10
CTX	57.2652	98.954	82.22	92.5426	107.365	100.093	97.4395	82.7523	102.215
HIPP	122.549	76.9176	168.689	108.453	111.762	79.7851	81.5436	65.5184	168.252

## Sheet: EV3G
CI SC				CIV
Ndufs3-nKO+Ndufs3	WT	COX10-nKO+COX10		Ndufs3-nKO+Ndufs3	WT	COX10-nKO+COX10
74.7809	101.255	106.312		101.068	113.528	114.071
92.644	109.37	71.416		83.9407	94.0927	104.567
97.026	89.3745	55.2455		100.838	92.3792	97.7259

## Sheet: EV3I
CI Activity				CIV Activity
NDUFS3-nKO+NDUFS3	WT	COX10-nKO+COX10		NDUFS3-nKO+NDUFS3	WT	COX10-nKO+COX10
85.9009	108.555	95.4516		63.0011	83.2403	90.5016
93.6706	96.7882	85.8265		101.899	104.999	94.2736
110.129	94.6568	85.0782		61.988	111.761	104.811
