# Supplementary material for: Restoration of defective oxidative phosphorylation to a subset of neurons prevents mitochondrial encephalopathy
Source: EMBO Mol Med. 2024 Aug 21;16(9):13. doi: 10.1038/s44321-024-00111-4 (PMC11392956; doi:10.1038/s44321-024-00111-4)
Supplement: Supplementary file 10 — EV and Appendix Figure Source Data [file 44321_2024_111_MOESM10_ESM.zip › Source Data for Expanded View and Appendix/EMM-2024-19843_SourceData-FigureEV5/FigureEV5-NumericalData.xlsx]

## Sheet: EV5A
	WT						Ndufs3-KO
2	19.8	23.2	19.7				22.9	22.1			27	24.6
2.5	19.7	23.6	20.8				24.5	24.1
3	20.7	23.3	22.7				25.4	25.1	27.4	26.2
3.5	21.9	25.2	23.4				26.4	26.1	27.5	26.2
4	22.1	25.7	23.3				27	26.7	27.8	26.4
4.5	22	26.1	25.5				26.6	27	29.8	27.9
5	22.6	27.6	23.9				25.3	28.1	29.42	29.13

## Sheet: EV5B
	WT				Ndufs3-nKO
2.5	180	180	180		180	180	180	170.333
3.5	180	180	180		180	180	180	180
4	180	180	180		180	158.667	180	180
4.5	180	180	180		180	180	180	180
5	180	180	180		180	180	180	152.667

## Sheet: EV5C
	WT				Ndufs3-nKO
2.5	128	174		78	90	95	209	116
3.5	67	70		152	99	110	150	85
4	125	67		105	93	111	116	55
4.5	83	39		81	91	88	185	62
5	34	13		86	360	36	49	97

## Sheet: EV5E
Expected Recombination	STANDARD CURVE				CTX	HIPP
0	21.0783	20.1479	26.2136		4.2	37.8
20	70.4074	27.3364	22.6576		20.1	32
40	80.165	73.1845	76.5957		30.8	32.9
60	89.9011	80.9451	91.6084
80	90.5545	79.4886	95.7895
100	98.8255	84.08	98.0519

## Sheet: EV5G
	WT			Ndufs3-nKO
NDUFS3	131.234	80.7754	87.9908	30.6235	65.2846	82.6689
NDUFB8	109.934	78.168	111.898	72.7587	82.6326	56.1396

## Sheet: EV5H
	WT			Ndufs3-nKO
SDHA	131.462	92.1341	76.404	65.2445	125.254	82.4943
CORE1	83.23	109.7	107.07	59.4598	108.842	104.762
COX1	105.738	90.7206	103.542	116.274	159.006	182.502

## Sheet: EV5I
WT	Ndufs3-nKO
145.275	82.8891
79.509	168.047
75.2164	184.973

## Sheet: EV5K
	WT			Ndufs3-nKO
NDUFS3	112.48	122.055	65.4658	70.1454	67.7292	88.3232
NDUFB8	101.226	139.527	59.2474	59.6719	63.5394	76.9016

## Sheet: EV5L
	WT			Ndufs3-nKO
SDHA	120.409	139.514	40.0766	68.0434	191.358	169.201
CORE1	100.408	141.154	58.4382	129.576	186.724	147.102
COX1	111.443	102.263	86.2935	123.734	122.667	102.187

## Sheet: EV5M
WT	Ndufs3-nKO
132.26	69.1634
83.4912	167.812
84.2486	130.588

[truncated: 1 more sheets: EV5O]
