# Supplementary material for: Restoration of defective oxidative phosphorylation to a subset of neurons prevents mitochondrial encephalopathy
Source: EMBO Mol Med. 2024 Aug 21;16(9):13. doi: 10.1038/s44321-024-00111-4 (PMC11392956; doi:10.1038/s44321-024-00111-4)
Supplement: Supplementary file 10 — EV and Appendix Figure Source Data [file 44321_2024_111_MOESM10_ESM.zip › Source Data for Expanded View and Appendix/Appendix/EMM-2024-19843_SourceData-FigureS4/FigureS4-NumericalData.xlsx]

## Sheet: S4B
saline	1.5x1011	1.5x1012	7.5x1012
0	12.5	30	34

## Sheet: S4C
saline	1.5x1011	1.5x1012	7.5x1012
0.0281547	3.15178	8.20406	29.5283
