# Supplementary material for: Restoration of defective oxidative phosphorylation to a subset of neurons prevents mitochondrial encephalopathy
Source: EMBO Mol Med. 2024 Aug 21;16(9):13. doi: 10.1038/s44321-024-00111-4 (PMC11392956; doi:10.1038/s44321-024-00111-4)
Supplement: Supplementary file 10 — EV and Appendix Figure Source Data [file 44321_2024_111_MOESM10_ESM.zip › Source Data for Expanded View and Appendix/Appendix/EMM-2024-19843_SourceData-FigureS3/S3-NumericalData.xlsx]

## Sheet: S3B
Expected Recombination	STANDARD CURVE				CTX
0	21.0783	20.1479	26.2136		1M	2M	3M	4M	5M+GFP	5M+NDUFS3
20	70.4074	27.3364	22.6576		41.9333	53	58.7	67.8	42.8	43.1
40	80.165	73.1845	76.5957		55.25	66	68.2	46.6	37.3	34.3
60	89.9011	80.9451	91.6084		43.5	63.1	65.05	53.3	40.2	61.05
80	90.5545	79.4886	95.7895
100	98.8255	84.08	98.0519		HPP
					1M	2M	3M	4M	5M+GFP	5M+NDUFS3
					42.2	59	49.9	73.2	39.8	45.2
					60.1	75	66.3	46.3	27.8	30.4
					73.5	59.4	54.6	49.3	42	36.6

## Sheet: S3D
CORTEX
NDUFS3					SDHA
1M	2M	3M	4M		1M	2M	3M	4M
1.41244	0.887086	0.520038	0.266015		1.75121	2.43265	2.67669	3.53695
0.999397	0.899324	0.244435	0.230477		3.02488	2.58504	3.60748	3.30298
0.858619	0.969224	0.34997	0.456316		3.18128	2.66926	3.18394	3.52608
HIPPOCAMPUS
NDUFS3					SDHA
1M	2M	3M	4M		1M	2M	3M	4M
0.957322	0.488427	0.514832	0.494448		2.32795	2.73785	2.87107	3.97619
0.711093	0.857267	0.209293	0.432765		1.85651	3.9499	3.26405	2.83565
0.449744	0.583519	0.486395	1.22896		2.6544	2.72005	2.59023	4.70266
